# Supplementary material for: Case report: Novel NIPBL-BEND2 fusion gene identified in osteoblastoma-like phosphaturic mesenchymal tumor of the fibula
Source: Front Oncol. 2023 Jan 5;12:956472. doi: 10.3389/fonc.2022.956472 (PMC9850095; doi:10.3389/fonc.2022.956472)
Supplement: Supplementary file 1 [file DataSheet_1.xlsx]

## Sheet: HTSeq
Gene	mock	NB2	log_mock	log_NB2	ratio
BEND2	14	212894	1.14922	5.32816	4.17894
ADRA2A	0	46	-1	1.6637	2.6637
MIR7-3HG	0	38	-1	1.58092	2.58092
PARP12	0	25	-1	1.39967	2.39967
RFPL4A	0	24	-1	1.38202	2.38202
NFAM1	0	23	-1	1.36361	2.36361
SLC7A9	0	22	-1	1.34439	2.34439
MYOD1	0	21	-1	1.32428	2.32428
ANGPT2	0	20	-1	1.3032	2.3032
ALPK2	0	19	-1	1.28103	2.28103
LINC00937	0	19	-1	1.28103	2.28103
FREM3	0	18	-1	1.25768	2.25768
GNA15	0	18	-1	1.25768	2.25768
HIST1H1D	0	18	-1	1.25768	2.25768
MIR1292	0	18	-1	1.25768	2.25768
SPINK13	0	18	-1	1.25768	2.25768
HAO2	0	17	-1	1.233	2.233
INHBC	0	17	-1	1.233	2.233
C1RL-AS1	0	16	-1	1.20683	2.20683
CMTM2	0	15	-1	1.17898	2.17898
FGL2	0	15	-1	1.17898	2.17898
AMER3	0	14	-1	1.14922	2.14922
ANGPTL6	0	14	-1	1.14922	2.14922
ANO2	0	14	-1	1.14922	2.14922
CIITA	0	14	-1	1.14922	2.14922
DOC2GP	0	14	-1	1.14922	2.14922
ESPN	0	14	-1	1.14922	2.14922
ITGAX	0	14	-1	1.14922	2.14922
LINC01002	0	14	-1	1.14922	2.14922
LOC100128593	0	14	-1	1.14922	2.14922
POSTN	0	14	-1	1.14922	2.14922
PYCARD-AS1	0	14	-1	1.14922	2.14922
C1orf189	0	13	-1	1.11727	2.11727
DPCR1	0	13	-1	1.11727	2.11727
EGR4	0	13	-1	1.11727	2.11727
IL22RA1	0	13	-1	1.11727	2.11727
LDHAL6B	0	13	-1	1.11727	2.11727
LOC403312	0	13	-1	1.11727	2.11727
MGAT4EP	0	13	-1	1.11727	2.11727
APOA1	0	12	-1	1.08279	2.08279
BHLHA15	0	12	-1	1.08279	2.08279
EDN2	0	12	-1	1.08279	2.08279
EFCAB6-AS1	0	12	-1	1.08279	2.08279
HPSE2	0	12	-1	1.08279	2.08279
LINC01554	0	12	-1	1.08279	2.08279
LOC101929076	0	12	-1	1.08279	2.08279
TSTD1	0	12	-1	1.08279	2.08279
WNT7A	0	12	-1	1.08279	2.08279
BACH1-IT2	0	11	-1	1.04532	2.04532
C10orf11	0	11	-1	1.04532	2.04532
C15orf59-AS1	0	11	-1	1.04532	2.04532
CALCR	0	11	-1	1.04532	2.04532
DNAI1	0	11	-1	1.04532	2.04532
GPR182	0	11	-1	1.04532	2.04532
KIRREL2	0	11	-1	1.04532	2.04532
LINC01360	0	11	-1	1.04532	2.04532
LOC101927143	0	11	-1	1.04532	2.04532
LOC340113	0	11	-1	1.04532	2.04532
LOC574538	0	11	-1	1.04532	2.04532
MIR4730	0	11	-1	1.04532	2.04532
NXF4	0	11	-1	1.04532	2.04532
OAS1	0	11	-1	1.04532	2.04532
PKD1L3	0	11	-1	1.04532	2.04532
SCGB1D2	0	11	-1	1.04532	2.04532
SLC38A8	0	11	-1	1.04532	2.04532
SLC4A9	0	11	-1	1.04532	2.04532
ZNF541	0	11	-1	1.04532	2.04532
APOA5	0	10	-1	1.00432	2.00432
ATP2B2	0	10	-1	1.00432	2.00432
CATSPERB	0	10	-1	1.00432	2.00432
CTRB1	0	10	-1	1.00432	2.00432
KISS1	0	10	-1	1.00432	2.00432
LGI1	0	10	-1	1.00432	2.00432
LOC100505978	0	10	-1	1.00432	2.00432
LOC645752	0	10	-1	1.00432	2.00432
MAFTRR	0	10	-1	1.00432	2.00432
ONECUT3	0	10	-1	1.00432	2.00432
TBC1D22A-AS1	0	10	-1	1.00432	2.00432
ZNF311	0	10	-1	1.00432	2.00432
ADAMTS16	0	9	-1	0.959041	1.95904
ALB	0	9	-1	0.959041	1.95904
CALML3-AS1	0	9	-1	0.959041	1.95904
CLDN11	0	9	-1	0.959041	1.95904
GJC3	0	9	-1	0.959041	1.95904
HRH4	0	9	-1	0.959041	1.95904
IL17B	0	9	-1	0.959041	1.95904
LGSN	0	9	-1	0.959041	1.95904
LOC101926935	0	9	-1	0.959041	1.95904
LOC101928710	0	9	-1	0.959041	1.95904
LOC102724050	0	9	-1	0.959041	1.95904
LOC284412	0	9	-1	0.959041	1.95904
MYBPHL	0	9	-1	0.959041	1.95904
NR1I2	0	9	-1	0.959041	1.95904
NYX	0	9	-1	0.959041	1.95904
OTOP1	0	9	-1	0.959041	1.95904
PABPC1L2B	0	9	-1	0.959041	1.95904
PIH1D3	0	9	-1	0.959041	1.95904
PXT1	0	9	-1	0.959041	1.95904
RDH16	0	9	-1	0.959041	1.95904
RFX3-AS1	0	9	-1	0.959041	1.95904
RIIAD1	0	9	-1	0.959041	1.95904
SAMD9L	0	9	-1	0.959041	1.95904
SND1-IT1	0	9	-1	0.959041	1.95904
ALOX12B	0	8	-1	0.908485	1.90849
ANKRD45	0	8	-1	0.908485	1.90849
BMX	0	8	-1	0.908485	1.90849
C10orf90	0	8	-1	0.908485	1.90849
CXCR1	0	8	-1	0.908485	1.90849
DKFZp779M0652	0	8	-1	0.908485	1.90849
DNAI2	0	8	-1	0.908485	1.90849
GGT6	0	8	-1	0.908485	1.90849
GJB5	0	8	-1	0.908485	1.90849
GLYAT	0	8	-1	0.908485	1.90849
HCRT	0	8	-1	0.908485	1.90849
LINC00504	0	8	-1	0.908485	1.90849
LINC00880	0	8	-1	0.908485	1.90849
LINC00907	0	8	-1	0.908485	1.90849
LINC01498	0	8	-1	0.908485	1.90849
LOC100128714	0	8	-1	0.908485	1.90849
LOC100507351	0	8	-1	0.908485	1.90849
LYZL4	0	8	-1	0.908485	1.90849
MYO3B	0	8	-1	0.908485	1.90849
OVOL1	0	8	-1	0.908485	1.90849
PDE1C	0	8	-1	0.908485	1.90849
SLC7A10	0	8	-1	0.908485	1.90849
SSMEM1	0	8	-1	0.908485	1.90849
TDRD5	0	8	-1	0.908485	1.90849
THRA1/BTR	0	8	-1	0.908485	1.90849
CD7	0	7	-1	0.851258	1.85126
CECR1	0	7	-1	0.851258	1.85126
CT55	0	7	-1	0.851258	1.85126
DSCR4	0	7	-1	0.851258	1.85126
EVX1	0	7	-1	0.851258	1.85126
GRIK1-AS2	0	7	-1	0.851258	1.85126
INTS4P2	0	7	-1	0.851258	1.85126
LOC100130451	0	7	-1	0.851258	1.85126
LOC101926943	0	7	-1	0.851258	1.85126
MCCD1	0	7	-1	0.851258	1.85126
MGC16025	0	7	-1	0.851258	1.85126
MIR3124	0	7	-1	0.851258	1.85126
MIR6787	0	7	-1	0.851258	1.85126
MOV10L1	0	7	-1	0.851258	1.85126
NFIA-AS2	0	7	-1	0.851258	1.85126
NPHS1	0	7	-1	0.851258	1.85126
PRSS42	0	7	-1	0.851258	1.85126
SLC32A1	0	7	-1	0.851258	1.85126
SPI1	0	7	-1	0.851258	1.85126
STK32A	0	7	-1	0.851258	1.85126
TMIGD3	0	7	-1	0.851258	1.85126
TSHR	0	7	-1	0.851258	1.85126
VCAM1	0	7	-1	0.851258	1.85126
WDR86-AS1	0	7	-1	0.851258	1.85126
WNT10A	0	7	-1	0.851258	1.85126
ZNF253	0	7	-1	0.851258	1.85126
ADGRE1	0	6	-1	0.78533	1.78533
AKAP14	0	6	-1	0.78533	1.78533
APOC3	0	6	-1	0.78533	1.78533
C1QTNF9B	0	6	-1	0.78533	1.78533
C20orf62	0	6	-1	0.78533	1.78533
C2orf50	0	6	-1	0.78533	1.78533
CACNA1G-AS1	0	6	-1	0.78533	1.78533
CCK	0	6	-1	0.78533	1.78533
CETP	0	6	-1	0.78533	1.78533
CFTR	0	6	-1	0.78533	1.78533
CLCN1	0	6	-1	0.78533	1.78533
CLEC1A	0	6	-1	0.78533	1.78533
CNTN5	0	6	-1	0.78533	1.78533
CNTNAP3B	0	6	-1	0.78533	1.78533
CYP2C8	0	6	-1	0.78533	1.78533
CYP7B1	0	6	-1	0.78533	1.78533
DAND5	0	6	-1	0.78533	1.78533
DKFZP434L187	0	6	-1	0.78533	1.78533
DKFZp451B082	0	6	-1	0.78533	1.78533
ELOVL3	0	6	-1	0.78533	1.78533
ERP27	0	6	-1	0.78533	1.78533
FRY-AS1	0	6	-1	0.78533	1.78533
GAPLINC	0	6	-1	0.78533	1.78533
GBP6	0	6	-1	0.78533	1.78533
GRM1	0	6	-1	0.78533	1.78533
HAPLN1	0	6	-1	0.78533	1.78533
ICAM2	0	6	-1	0.78533	1.78533
KL	0	6	-1	0.78533	1.78533
KRT6B	0	6	-1	0.78533	1.78533
LINC00599	0	6	-1	0.78533	1.78533
LINC01097	0	6	-1	0.78533	1.78533
LINC01239	0	6	-1	0.78533	1.78533
LINC01488	0	6	-1	0.78533	1.78533
LINC01565	0	6	-1	0.78533	1.78533
LOC100133050	0	6	-1	0.78533	1.78533
LOC100422556	0	6	-1	0.78533	1.78533
LOC100507073	0	6	-1	0.78533	1.78533
LOC101927237	0	6	-1	0.78533	1.78533
LOC101928796	0	6	-1	0.78533	1.78533
LOC101929420	0	6	-1	0.78533	1.78533
MAGEB1	0	6	-1	0.78533	1.78533
MEAT6	0	6	-1	0.78533	1.78533
MIR4312	0	6	-1	0.78533	1.78533
MIR6864	0	6	-1	0.78533	1.78533
MMP8	0	6	-1	0.78533	1.78533
MRGPRD	0	6	-1	0.78533	1.78533
MYOZ3	0	6	-1	0.78533	1.78533
OR8S1	0	6	-1	0.78533	1.78533
PCDHB6	0	6	-1	0.78533	1.78533
PCSK9	0	6	-1	0.78533	1.78533
POU5F1P4	0	6	-1	0.78533	1.78533
RASA4CP	0	6	-1	0.78533	1.78533
RNF133	0	6	-1	0.78533	1.78533
ROPN1L-AS1	0	6	-1	0.78533	1.78533
SNORA31	0	6	-1	0.78533	1.78533
TRIM72	0	6	-1	0.78533	1.78533
TTR	0	6	-1	0.78533	1.78533
ZIC4	0	6	-1	0.78533	1.78533
ABCC6P2	0	5	-1	0.70757	1.70757
ALOX15P1	0	5	-1	0.70757	1.70757
C11orf85	0	5	-1	0.70757	1.70757
CDH20	0	5	-1	0.70757	1.70757
CSF2RB	0	5	-1	0.70757	1.70757
CYP2B7P	0	5	-1	0.70757	1.70757
DCLK3	0	5	-1	0.70757	1.70757
DSPP	0	5	-1	0.70757	1.70757
FAM107A	0	5	-1	0.70757	1.70757
FAM135B	0	5	-1	0.70757	1.70757
FAM178B	0	5	-1	0.70757	1.70757
FAM217A	0	5	-1	0.70757	1.70757
FAM27E3	0	5	-1	0.70757	1.70757
FCRLA	0	5	-1	0.70757	1.70757
FRZB	0	5	-1	0.70757	1.70757
GABRP	0	5	-1	0.70757	1.70757
GPA33	0	5	-1	0.70757	1.70757
HDC	0	5	-1	0.70757	1.70757
HMGN2P46	0	5	-1	0.70757	1.70757
HNRNPA1P33	0	5	-1	0.70757	1.70757
HRG	0	5	-1	0.70757	1.70757
ITIH3	0	5	-1	0.70757	1.70757
ITK	0	5	-1	0.70757	1.70757
KCNJ9	0	5	-1	0.70757	1.70757
KRT4	0	5	-1	0.70757	1.70757
KY	0	5	-1	0.70757	1.70757
LINC00327	0	5	-1	0.70757	1.70757
LINC00371	0	5	-1	0.70757	1.70757
LINC00426	0	5	-1	0.70757	1.70757
LINC01088	0	5	-1	0.70757	1.70757
LMNTD1	0	5	-1	0.70757	1.70757
LOC101927272	0	5	-1	0.70757	1.70757
LOC101927588	0	5	-1	0.70757	1.70757
LOC102723809	0	5	-1	0.70757	1.70757
LOC102724601	0	5	-1	0.70757	1.70757
LOC642236	0	5	-1	0.70757	1.70757
LOC643923	0	5	-1	0.70757	1.70757
2018-03-04	0	5	-1	0.70757	1.70757
MDFI	0	5	-1	0.70757	1.70757
MIA2	0	5	-1	0.70757	1.70757
MIR1180	0	5	-1	0.70757	1.70757
MIR1915	0	5	-1	0.70757	1.70757
MIR4254	0	5	-1	0.70757	1.70757
NAA11	0	5	-1	0.70757	1.70757
NEURL3	0	5	-1	0.70757	1.70757
NPAS4	0	5	-1	0.70757	1.70757
NUGGC	0	5	-1	0.70757	1.70757
OLIG3	0	5	-1	0.70757	1.70757
RGS7BP	0	5	-1	0.70757	1.70757
SHH	0	5	-1	0.70757	1.70757
SIGLEC1	0	5	-1	0.70757	1.70757
SLC22A1	0	5	-1	0.70757	1.70757
SLC45A2	0	5	-1	0.70757	1.70757
SMG1P1	0	5	-1	0.70757	1.70757
SMYD1	0	5	-1	0.70757	1.70757
SPAG6	0	5	-1	0.70757	1.70757
SYCE3	0	5	-1	0.70757	1.70757
TACR1	0	5	-1	0.70757	1.70757
TLX1NB	0	5	-1	0.70757	1.70757
TMEM51-AS1	0	5	-1	0.70757	1.70757
TPI1P3	0	5	-1	0.70757	1.70757
VEPH1	0	5	-1	0.70757	1.70757
XIRP1	0	5	-1	0.70757	1.70757
ACOT12	0	4	-1	0.612784	1.61278
ACSM2A	0	4	-1	0.612784	1.61278
AMZ1	0	4	-1	0.612784	1.61278
ANGPTL7	0	4	-1	0.612784	1.61278
ANKRD20A4	0	4	-1	0.612784	1.61278
ANKUB1	0	4	-1	0.612784	1.61278
AOX2P	0	4	-1	0.612784	1.61278
APBB1IP	0	4	-1	0.612784	1.61278
AQP10	0	4	-1	0.612784	1.61278
AQP5	0	4	-1	0.612784	1.61278
ARHGAP19-SLIT1	0	4	-1	0.612784	1.61278
ARL11	0	4	-1	0.612784	1.61278
ARX	0	4	-1	0.612784	1.61278
ASB5	0	4	-1	0.612784	1.61278
B3GALT2	0	4	-1	0.612784	1.61278
BARHL1	0	4	-1	0.612784	1.61278
BCO1	0	4	-1	0.612784	1.61278
BLACE	0	4	-1	0.612784	1.61278
BSX	0	4	-1	0.612784	1.61278
C3P1	0	4	-1	0.612784	1.61278
C7orf76	0	4	-1	0.612784	1.61278
CCDC144A	0	4	-1	0.612784	1.61278
CCDC158	0	4	-1	0.612784	1.61278
CD93	0	4	-1	0.612784	1.61278
CELA2A	0	4	-1	0.612784	1.61278
CFAP99	0	4	-1	0.612784	1.61278
CIDEA	0	4	-1	0.612784	1.61278
CPA3	0	4	-1	0.612784	1.61278
CPXM2	0	4	-1	0.612784	1.61278
CTC-436P18.1	0	4	-1	0.612784	1.61278
CXCL10	0	4	-1	0.612784	1.61278
CXCR3	0	4	-1	0.612784	1.61278
CYP26C1	0	4	-1	0.612784	1.61278
CYP4B1	0	4	-1	0.612784	1.61278
DGKI	0	4	-1	0.612784	1.61278
DKFZP434K028	0	4	-1	0.612784	1.61278
EFCAB9	0	4	-1	0.612784	1.61278
EFHC2	0	4	-1	0.612784	1.61278
FAIM2	0	4	-1	0.612784	1.61278
FAM172BP	0	4	-1	0.612784	1.61278
FAM182B	0	4	-1	0.612784	1.61278
FAM196B	0	4	-1	0.612784	1.61278
FAM205C	0	4	-1	0.612784	1.61278
FAM71D	0	4	-1	0.612784	1.61278
FAM86B2	0	4	-1	0.612784	1.61278
FETUB	0	4	-1	0.612784	1.61278
FFAR4	0	4	-1	0.612784	1.61278
FOXL2	0	4	-1	0.612784	1.61278
FUT6	0	4	-1	0.612784	1.61278
GBP3	0	4	-1	0.612784	1.61278
GCM2	0	4	-1	0.612784	1.61278
GLIS2-AS1	0	4	-1	0.612784	1.61278
GPR17	0	4	-1	0.612784	1.61278
GPR183	0	4	-1	0.612784	1.61278
GPR21	0	4	-1	0.612784	1.61278
GSG1	0	4	-1	0.612784	1.61278
HIST1H1T	0	4	-1	0.612784	1.61278
HPN	0	4	-1	0.612784	1.61278
HS1BP3-IT1	0	4	-1	0.612784	1.61278
HSD3B2	0	4	-1	0.612784	1.61278
HSD3BP4	0	4	-1	0.612784	1.61278
IFNK	0	4	-1	0.612784	1.61278
JCHAIN	0	4	-1	0.612784	1.61278
KHDC3L	0	4	-1	0.612784	1.61278
KIF19	0	4	-1	0.612784	1.61278
KRT74	0	4	-1	0.612784	1.61278
KRTAP5-8	0	4	-1	0.612784	1.61278
LAD1	0	4	-1	0.612784	1.61278
LCN2	0	4	-1	0.612784	1.61278
LHFPL4	0	4	-1	0.612784	1.61278
LHFPL5	0	4	-1	0.612784	1.61278
LINC00239	0	4	-1	0.612784	1.61278
LINC00443	0	4	-1	0.612784	1.61278
LINC00554	0	4	-1	0.612784	1.61278
LINC00620	0	4	-1	0.612784	1.61278
LINC00654	0	4	-1	0.612784	1.61278
LINC00934	0	4	-1	0.612784	1.61278
LINC00971	0	4	-1	0.612784	1.61278
LINC01091	0	4	-1	0.612784	1.61278
LINC01133	0	4	-1	0.612784	1.61278
LINC01192	0	4	-1	0.612784	1.61278
LINC01322	0	4	-1	0.612784	1.61278
LINC01393	0	4	-1	0.612784	1.61278
LINC01435	0	4	-1	0.612784	1.61278
LINC01512	0	4	-1	0.612784	1.61278
LINC01582	0	4	-1	0.612784	1.61278
LOC100129046	0	4	-1	0.612784	1.61278
LOC100130452	0	4	-1	0.612784	1.61278
LOC101060498	0	4	-1	0.612784	1.61278
LOC101927314	0	4	-1	0.612784	1.61278
LOC101928977	0	4	-1	0.612784	1.61278
LOC284080	0	4	-1	0.612784	1.61278
LOC285696	0	4	-1	0.612784	1.61278
LOC401324	0	4	-1	0.612784	1.61278
LOC643441	0	4	-1	0.612784	1.61278
LRRN1	0	4	-1	0.612784	1.61278
LY96	0	4	-1	0.612784	1.61278
LYZL6	0	4	-1	0.612784	1.61278
MAGEA2	0	4	-1	0.612784	1.61278
MEP1A	0	4	-1	0.612784	1.61278
MGMT	0	4	-1	0.612784	1.61278
MIR1250	0	4	-1	0.612784	1.61278
MIR196A2	0	4	-1	0.612784	1.61278
MIR3183	0	4	-1	0.612784	1.61278
MIR328	0	4	-1	0.612784	1.61278
MIR3619	0	4	-1	0.612784	1.61278
MIR4653	0	4	-1	0.612784	1.61278
MIR503	0	4	-1	0.612784	1.61278
MIR554	0	4	-1	0.612784	1.61278
MIR7156	0	4	-1	0.612784	1.61278
MPV17L	0	4	-1	0.612784	1.61278
MUC5AC	0	4	-1	0.612784	1.61278
NANOS2	0	4	-1	0.612784	1.61278
NBAT1	0	4	-1	0.612784	1.61278
NPHP3-AS1	0	4	-1	0.612784	1.61278
NRSN1	0	4	-1	0.612784	1.61278
NXNL1	0	4	-1	0.612784	1.61278
NXPH1	0	4	-1	0.612784	1.61278
OMG	0	4	-1	0.612784	1.61278
OR2C1	0	4	-1	0.612784	1.61278
OR4A16	0	4	-1	0.612784	1.61278
OR7E5P	0	4	-1	0.612784	1.61278
PAX8	0	4	-1	0.612784	1.61278
PCDHB11	0	4	-1	0.612784	1.61278
PCDHB5	0	4	-1	0.612784	1.61278
PCDHGB3	0	4	-1	0.612784	1.61278
PCDHGB6	0	4	-1	0.612784	1.61278
PDGFD	0	4	-1	0.612784	1.61278
PKD2L1	0	4	-1	0.612784	1.61278
PMP2	0	4	-1	0.612784	1.61278
POU2F3	0	4	-1	0.612784	1.61278
POU4F3	0	4	-1	0.612784	1.61278
PSG1	0	4	-1	0.612784	1.61278
PSG10P	0	4	-1	0.612784	1.61278
RAI1-AS1	0	4	-1	0.612784	1.61278
REM1	0	4	-1	0.612784	1.61278
REREP3	0	4	-1	0.612784	1.61278
RLBP1	0	4	-1	0.612784	1.61278
RNF225	0	4	-1	0.612784	1.61278
RPS17	0	4	-1	0.612784	1.61278
RPS6KA2-IT1	0	4	-1	0.612784	1.61278
SGCA	0	4	-1	0.612784	1.61278
SLAMF9	0	4	-1	0.612784	1.61278
SLC10A6	0	4	-1	0.612784	1.61278
SLC30A2	0	4	-1	0.612784	1.61278
SLCO2B1	0	4	-1	0.612784	1.61278
SLFN13	0	4	-1	0.612784	1.61278
SNORA80A	0	4	-1	0.612784	1.61278
SOD3	0	4	-1	0.612784	1.61278
SORCS3	0	4	-1	0.612784	1.61278
SPANXN5	0	4	-1	0.612784	1.61278
ST6GAL2	0	4	-1	0.612784	1.61278
STH	0	4	-1	0.612784	1.61278
TAAR1	0	4	-1	0.612784	1.61278
TAS2R42	0	4	-1	0.612784	1.61278
TDO2	0	4	-1	0.612784	1.61278
TEX13B	0	4	-1	0.612784	1.61278
THRSP	0	4	-1	0.612784	1.61278
TM4SF19-AS1	0	4	-1	0.612784	1.61278
TMEM236	0	4	-1	0.612784	1.61278
TMEM61	0	4	-1	0.612784	1.61278
TNN	0	4	-1	0.612784	1.61278
TNR	0	4	-1	0.612784	1.61278
TPRG1-AS1	0	4	-1	0.612784	1.61278
TPTE2	0	4	-1	0.612784	1.61278
TSPYL6	0	4	-1	0.612784	1.61278
VNN2	0	4	-1	0.612784	1.61278
VWF	0	4	-1	0.612784	1.61278
WDR87	0	4	-1	0.612784	1.61278
ZMIZ1-AS1	0	4	-1	0.612784	1.61278
ZNF80	0	4	-1	0.612784	1.61278
ZNF93	0	4	-1	0.612784	1.61278
ZPLD1	0	4	-1	0.612784	1.61278
ARMS2	0	3	-1	0.491362	1.49136
AZGP1	0	3	-1	0.491362	1.49136
C1QL2	0	3	-1	0.491362	1.49136
CIDEC	0	3	-1	0.491362	1.49136
CPA2	0	3	-1	0.491362	1.49136
CSE1L-AS1	0	3	-1	0.491362	1.49136
FCER1G	0	3	-1	0.491362	1.49136
FLJ32255	0	3	-1	0.491362	1.49136
GAS2	0	3	-1	0.491362	1.49136
HLA-G	0	3	-1	0.491362	1.49136
IL12B	0	3	-1	0.491362	1.49136
KRT9	0	3	-1	0.491362	1.49136
LINC00602	0	3	-1	0.491362	1.49136
LINC00640	0	3	-1	0.491362	1.49136
LINC00886	0	3	-1	0.491362	1.49136
LOC100134868	0	3	-1	0.491362	1.49136
LOC101241902	0	3	-1	0.491362	1.49136
LOC101927248	0	3	-1	0.491362	1.49136
LOC101927472	0	3	-1	0.491362	1.49136
LOC101927954	0	3	-1	0.491362	1.49136
LOC101928191	0	3	-1	0.491362	1.49136
LOC101929384	0	3	-1	0.491362	1.49136
LOC101929596	0	3	-1	0.491362	1.49136
LOC101929607	0	3	-1	0.491362	1.49136
LOC102723701	0	3	-1	0.491362	1.49136
MAMDC2-AS1	0	3	-1	0.491362	1.49136
ME3	0	3	-1	0.491362	1.49136
MIR1178	0	3	-1	0.491362	1.49136
MIR1289-1	0	3	-1	0.491362	1.49136
MIR3181	0	3	-1	0.491362	1.49136
MIR5090	0	3	-1	0.491362	1.49136
MIR6756	0	3	-1	0.491362	1.49136
MMEL1	0	3	-1	0.491362	1.49136
NCAM1-AS1	0	3	-1	0.491362	1.49136
NEUROD2	0	3	-1	0.491362	1.49136
NME1-NME2	0	3	-1	0.491362	1.49136
NPIPB6	0	3	-1	0.491362	1.49136
NRG3	0	3	-1	0.491362	1.49136
PER4	0	3	-1	0.491362	1.49136
PLA2G1B	0	3	-1	0.491362	1.49136
PLBD1	0	3	-1	0.491362	1.49136
POTEI	0	3	-1	0.491362	1.49136
PRICKLE2-AS3	0	3	-1	0.491362	1.49136
PROKR1	0	3	-1	0.491362	1.49136
PRRT3-AS1	0	3	-1	0.491362	1.49136
PTPRC	0	3	-1	0.491362	1.49136
PYCARD	0	3	-1	0.491362	1.49136
RGL3	0	3	-1	0.491362	1.49136
SENCR	0	3	-1	0.491362	1.49136
SLC26A3	0	3	-1	0.491362	1.49136
SLC6A2	0	3	-1	0.491362	1.49136
SNORD12C	0	3	-1	0.491362	1.49136
ST8SIA6	0	3	-1	0.491362	1.49136
STAG3L1	0	3	-1	0.491362	1.49136
STON1-GTF2A1L	0	3	-1	0.491362	1.49136
SUN3	0	3	-1	0.491362	1.49136
SYNE1-AS1	0	3	-1	0.491362	1.49136
TCTEX1D4	0	3	-1	0.491362	1.49136
TEX43	0	3	-1	0.491362	1.49136
THY1	0	3	-1	0.491362	1.49136
TRIM10	0	3	-1	0.491362	1.49136
TRIM29	0	3	-1	0.491362	1.49136
TUSC5	0	3	-1	0.491362	1.49136
VAV3-AS1	0	3	-1	0.491362	1.49136
ZNF732	0	3	-1	0.491362	1.49136
ZSCAN4	0	3	-1	0.491362	1.49136
KRTAP5-1	1	33	0.0413927	1.51983	1.47844
KCNV2	1	28	0.0413927	1.44871	1.40731
LMO1	1	28	0.0413927	1.44871	1.40731
STXBP5-AS1	1	27	0.0413927	1.43297	1.39158
HRH3	2	50	0.322219	1.69984	1.37762
SV2C	1	26	0.0413927	1.41664	1.37525
EPO	1	24	0.0413927	1.38202	1.34062
POPDC2	1	24	0.0413927	1.38202	1.34062
ABCA9	0	2	-1	0.322219	1.32222
APOL3	0	2	-1	0.322219	1.32222
ATP6V0A4	0	2	-1	0.322219	1.32222
AZU1	0	2	-1	0.322219	1.32222
BTLA	0	2	-1	0.322219	1.32222
C12orf71	0	2	-1	0.322219	1.32222
C5orf64	0	2	-1	0.322219	1.32222
C6orf7	0	2	-1	0.322219	1.32222
CACNA1C-AS2	0	2	-1	0.322219	1.32222
CATSPER1	0	2	-1	0.322219	1.32222
CCDC37	0	2	-1	0.322219	1.32222
CCDC63	0	2	-1	0.322219	1.32222
CD48	0	2	-1	0.322219	1.32222
CELP	0	2	-1	0.322219	1.32222
CLIC6	0	2	-1	0.322219	1.32222
CMTM5	0	2	-1	0.322219	1.32222
CNGB1	0	2	-1	0.322219	1.32222
CNTN6	0	2	-1	0.322219	1.32222
COL18A1-AS1	0	2	-1	0.322219	1.32222
CXCL17	0	2	-1	0.322219	1.32222
CYP2C9	0	2	-1	0.322219	1.32222
DBIL5P2	0	2	-1	0.322219	1.32222
DCDC2C	0	2	-1	0.322219	1.32222
DDX53	0	2	-1	0.322219	1.32222
DOK2	0	2	-1	0.322219	1.32222
ELANE	0	2	-1	0.322219	1.32222
ENAM	0	2	-1	0.322219	1.32222
EWSAT1	0	2	-1	0.322219	1.32222
FAM110D	0	2	-1	0.322219	1.32222
FAM19A5	0	2	-1	0.322219	1.32222
FAM90A1	1	23	0.0413927	1.36361	1.32222
FCRL1	0	2	-1	0.322219	1.32222
FCRL3	0	2	-1	0.322219	1.32222
FUT7	0	2	-1	0.322219	1.32222
FYB	0	2	-1	0.322219	1.32222
GNG8	0	2	-1	0.322219	1.32222
GNLY	0	2	-1	0.322219	1.32222
GOLGA8N	0	2	-1	0.322219	1.32222
GOLGA8S	0	2	-1	0.322219	1.32222
GRIFIN	0	2	-1	0.322219	1.32222
HAS1	0	2	-1	0.322219	1.32222
HCG26	0	2	-1	0.322219	1.32222
HEPACAM2	0	2	-1	0.322219	1.32222
HIST1H3G	0	2	-1	0.322219	1.32222
HRASLS2	0	2	-1	0.322219	1.32222
IGSF23	0	2	-1	0.322219	1.32222
IL7	0	2	-1	0.322219	1.32222
IVL	0	2	-1	0.322219	1.32222
JPH2	0	2	-1	0.322219	1.32222
KRTAP16-1	0	2	-1	0.322219	1.32222
LARS2-AS1	0	2	-1	0.322219	1.32222
LCN6	0	2	-1	0.322219	1.32222
LHFPL3	0	2	-1	0.322219	1.32222
LINC00207	0	2	-1	0.322219	1.32222
LINC00316	0	2	-1	0.322219	1.32222
LINC00479	0	2	-1	0.322219	1.32222
LINC00565	0	2	-1	0.322219	1.32222
LINC00637	0	2	-1	0.322219	1.32222
LINC00664	0	2	-1	0.322219	1.32222
LINC00865	0	2	-1	0.322219	1.32222
LINC01257	0	2	-1	0.322219	1.32222
LINC01402	0	2	-1	0.322219	1.32222
LINC01585	0	2	-1	0.322219	1.32222
LINCR-0001	0	2	-1	0.322219	1.32222
LOC100129055	0	2	-1	0.322219	1.32222
LOC100287944	0	2	-1	0.322219	1.32222
LOC100421746	0	2	-1	0.322219	1.32222
LOC100507506	0	2	-1	0.322219	1.32222
LOC101927686	0	2	-1	0.322219	1.32222
LOC101927839	0	2	-1	0.322219	1.32222
LOC101928002	0	2	-1	0.322219	1.32222
LOC101928259	0	2	-1	0.322219	1.32222
LOC101928453	0	2	-1	0.322219	1.32222
LOC101928909	0	2	-1	0.322219	1.32222
LOC101929574	0	2	-1	0.322219	1.32222
LOC102546299	0	2	-1	0.322219	1.32222
LOC102723385	0	2	-1	0.322219	1.32222
LOC102724009	0	2	-1	0.322219	1.32222
LOC102724623	0	2	-1	0.322219	1.32222
LOC105376671	0	2	-1	0.322219	1.32222
LOC105378732	0	2	-1	0.322219	1.32222
LOC541472	0	2	-1	0.322219	1.32222
LRG1	0	2	-1	0.322219	1.32222
LUNAR1	0	2	-1	0.322219	1.32222
MASP1	0	2	-1	0.322219	1.32222
MGAT3-AS1	0	2	-1	0.322219	1.32222
MIR106B	0	2	-1	0.322219	1.32222
MIR1273F	0	2	-1	0.322219	1.32222
MIR181A1HG	0	2	-1	0.322219	1.32222
MIR3164	0	2	-1	0.322219	1.32222
MIR4284	0	2	-1	0.322219	1.32222
MIR4322	0	2	-1	0.322219	1.32222
MIR4329	0	2	-1	0.322219	1.32222
MIR4488	0	2	-1	0.322219	1.32222
MIR4722	0	2	-1	0.322219	1.32222
MIR4727	0	2	-1	0.322219	1.32222
MIR4728	0	2	-1	0.322219	1.32222
MIR5094	0	2	-1	0.322219	1.32222
MIR553	0	2	-1	0.322219	1.32222
MIR636	0	2	-1	0.322219	1.32222
MIR649	0	2	-1	0.322219	1.32222
MIR6743	0	2	-1	0.322219	1.32222
MIR6766	0	2	-1	0.322219	1.32222
MIR6774	0	2	-1	0.322219	1.32222
MIR6812	0	2	-1	0.322219	1.32222
MIR7851	0	2	-1	0.322219	1.32222
MMP13	0	2	-1	0.322219	1.32222
MMP23A	0	2	-1	0.322219	1.32222
MRAP	0	2	-1	0.322219	1.32222
MS4A12	0	2	-1	0.322219	1.32222
MUC6	0	2	-1	0.322219	1.32222
NBEAP1	0	2	-1	0.322219	1.32222
NCRNA00250	0	2	-1	0.322219	1.32222
NUPR1L	0	2	-1	0.322219	1.32222
OBP2A	0	2	-1	0.322219	1.32222
OPLAH	0	2	-1	0.322219	1.32222
OR13J1	0	2	-1	0.322219	1.32222
PAGE4	0	2	-1	0.322219	1.32222
PASD1	0	2	-1	0.322219	1.32222
PCDHGA2	0	2	-1	0.322219	1.32222
PCNAP1	0	2	-1	0.322219	1.32222
PDE6H	0	2	-1	0.322219	1.32222
PLB1	0	2	-1	0.322219	1.32222
PLEK2	0	2	-1	0.322219	1.32222
PMS2P9	0	2	-1	0.322219	1.32222
PRCD	0	2	-1	0.322219	1.32222
PRSS54	0	2	-1	0.322219	1.32222
PTGIR	0	2	-1	0.322219	1.32222
RAET1E	0	2	-1	0.322219	1.32222
RASAL3	0	2	-1	0.322219	1.32222
RASL12	0	2	-1	0.322219	1.32222
RBPJL	0	2	-1	0.322219	1.32222
RMDN2-AS1	0	2	-1	0.322219	1.32222
SCARNA11	0	2	-1	0.322219	1.32222
SCGN	0	2	-1	0.322219	1.32222
SCML4	0	2	-1	0.322219	1.32222
SH3TC2	0	2	-1	0.322219	1.32222
SLAMF7	0	2	-1	0.322219	1.32222
SLC1A7	0	2	-1	0.322219	1.32222
SLC22A7	0	2	-1	0.322219	1.32222
SLC26A8	0	2	-1	0.322219	1.32222
SLC34A2	0	2	-1	0.322219	1.32222
SLC6A1	0	2	-1	0.322219	1.32222
SLC6A19	0	2	-1	0.322219	1.32222
SMLR1	0	2	-1	0.322219	1.32222
SNORD105B	0	2	-1	0.322219	1.32222
SNORD41	0	2	-1	0.322219	1.32222
SNORD72	0	2	-1	0.322219	1.32222
SNORD90	0	2	-1	0.322219	1.32222
SPECC1L-ADORA2A	0	2	-1	0.322219	1.32222
SPRY3	0	2	-1	0.322219	1.32222
SSTR1	0	2	-1	0.322219	1.32222
TACSTD2	0	2	-1	0.322219	1.32222
TBC1D26	0	2	-1	0.322219	1.32222
TCERG1L	0	2	-1	0.322219	1.32222
TEX37	0	2	-1	0.322219	1.32222
TMEM215	0	2	-1	0.322219	1.32222
TMEM252	0	2	-1	0.322219	1.32222
TNFSF13B	0	2	-1	0.322219	1.32222
TNNC2	0	2	-1	0.322219	1.32222
TRPV6	0	2	-1	0.322219	1.32222
VCX3B	0	2	-1	0.322219	1.32222
VSIG8	0	2	-1	0.322219	1.32222
ZIM2-AS1	0	2	-1	0.322219	1.32222
HIST1H3D	2	41	0.322219	1.61384	1.29162
RASGRF1	5	95	0.70757	1.97818	1.27061
ACTC1	1	20	0.0413927	1.3032	1.2618
FAM19A2	1	20	0.0413927	1.3032	1.2618
KCNH6	1	20	0.0413927	1.3032	1.2618
MUC4	1	20	0.0413927	1.3032	1.2618
HES5	2	38	0.322219	1.58092	1.25871
KISS1R	1	19	0.0413927	1.28103	1.23964
CNTD2	1	18	0.0413927	1.25768	1.21629
PRR18	1	18	0.0413927	1.25768	1.21629
SLC16A11	1	18	0.0413927	1.25768	1.21629
TEKT4	1	18	0.0413927	1.25768	1.21629
TLE6	1	18	0.0413927	1.25768	1.21629
C9orf24	1	17	0.0413927	1.233	1.1916
FLJ26850	1	17	0.0413927	1.233	1.1916
LINC01159	3	48	0.491362	1.68215	1.19078
LINC01411	2	31	0.322219	1.49276	1.17054
LOC101927905	1	16	0.0413927	1.20683	1.16543
TRPM5	1	16	0.0413927	1.20683	1.16543
SCG5	3	45	0.491362	1.65418	1.16281
TBX21	2	30	0.322219	1.47857	1.15635
TTLL2	1	15	0.0413927	1.17898	1.13758
PHF24	3	42	0.491362	1.62428	1.13292
LOC729083	2	27	0.322219	1.43297	1.11075
NIPBL	5226	67294	3.71818	4.82798	1.1098
BCRP3	1	14	0.0413927	1.14922	1.10783
C9orf153	1	14	0.0413927	1.14922	1.10783
CD79B	1	14	0.0413927	1.14922	1.10783
FAM124B	1	14	0.0413927	1.14922	1.10783
LINC01260	1	14	0.0413927	1.14922	1.10783
LRMP	1	14	0.0413927	1.14922	1.10783
MYH7	1	14	0.0413927	1.14922	1.10783
PRSS50	1	14	0.0413927	1.14922	1.10783
LOC101929340	4	52	0.612784	1.71684	1.10405
CHRM4	9	115	0.959041	2.06108	1.10203
INSM2	6	77	0.78533	1.88705	1.10172
SIGLEC14	2	26	0.322219	1.41664	1.09442
DTX4	2	25	0.322219	1.39967	1.07745
FAM183B	2	25	0.322219	1.39967	1.07745
ISLR2	2	25	0.322219	1.39967	1.07745
CELF2-AS1	1	13	0.0413927	1.11727	1.07588
CYP46A1	1	13	0.0413927	1.11727	1.07588
DKKL1	1	13	0.0413927	1.11727	1.07588
GLRA3	1	13	0.0413927	1.11727	1.07588
MIR378J	1	13	0.0413927	1.11727	1.07588
PADI3	1	13	0.0413927	1.11727	1.07588
SLC22A14	1	13	0.0413927	1.11727	1.07588
SMIM24	1	13	0.0413927	1.11727	1.07588
WNT4	1	13	0.0413927	1.11727	1.07588
PIEZO2	4	48	0.612784	1.68215	1.06936
GPR179	2	24	0.322219	1.38202	1.0598
LSMEM2	2	24	0.322219	1.38202	1.0598
ABCC12	0	1	-1	0.0413927	1.04139
ACOT4	0	1	-1	0.0413927	1.04139
ACTL7A	0	1	-1	0.0413927	1.04139
ACTN1-AS1	0	1	-1	0.0413927	1.04139
ADAM32	0	1	-1	0.0413927	1.04139
ADAMTS7P1	0	1	-1	0.0413927	1.04139
ADAMTSL4-AS1	0	1	-1	0.0413927	1.04139
AGR2	0	1	-1	0.0413927	1.04139
AGT	0	1	-1	0.0413927	1.04139
ALG1L2	0	1	-1	0.0413927	1.04139
ALMS1P	0	1	-1	0.0413927	1.04139
ALPP	0	1	-1	0.0413927	1.04139
AMICA1	0	1	-1	0.0413927	1.04139
ANKRD20A11P	0	1	-1	0.0413927	1.04139
ANKRD20A19P	0	1	-1	0.0413927	1.04139
ANKRD20A8P	0	1	-1	0.0413927	1.04139
ANKRD55	0	1	-1	0.0413927	1.04139
ANKRD62	0	1	-1	0.0413927	1.04139
ANO1-AS2	0	1	-1	0.0413927	1.04139
ANO3	0	1	-1	0.0413927	1.04139
AOAH	0	1	-1	0.0413927	1.04139
AOC1	0	1	-1	0.0413927	1.04139
APOBEC1	0	1	-1	0.0413927	1.04139
APOD	0	1	-1	0.0413927	1.04139
APOF	0	1	-1	0.0413927	1.04139
ARNTL2-AS1	0	1	-1	0.0413927	1.04139
ASB15	0	1	-1	0.0413927	1.04139
ASCL2	0	1	-1	0.0413927	1.04139
ATP13A5-AS1	0	1	-1	0.0413927	1.04139
AWAT1	0	1	-1	0.0413927	1.04139
B3GNT6	0	1	-1	0.0413927	1.04139
B4GALT1-AS1	0	1	-1	0.0413927	1.04139
B4GALT4-AS1	0	1	-1	0.0413927	1.04139
BAALC	4	45	0.612784	1.65418	1.04139
BAALC-AS2	0	1	-1	0.0413927	1.04139
BEAN1-AS1	0	1	-1	0.0413927	1.04139
BHMT	0	1	-1	0.0413927	1.04139
BTF3P11	0	1	-1	0.0413927	1.04139
BTG4	0	1	-1	0.0413927	1.04139
C16orf54	0	1	-1	0.0413927	1.04139
C19orf67	0	1	-1	0.0413927	1.04139
C20orf195	0	1	-1	0.0413927	1.04139
C21orf62	0	1	-1	0.0413927	1.04139
C5orf47	0	1	-1	0.0413927	1.04139
C5orf58	0	1	-1	0.0413927	1.04139
C8orf37-AS1	0	1	-1	0.0413927	1.04139
C8orf89	0	1	-1	0.0413927	1.04139
C9orf62	0	1	-1	0.0413927	1.04139
CAMK1G	0	1	-1	0.0413927	1.04139
CAPN14	0	1	-1	0.0413927	1.04139
CAPNS2	0	1	-1	0.0413927	1.04139
CATIP-AS2	0	1	-1	0.0413927	1.04139
CCDC148-AS1	0	1	-1	0.0413927	1.04139
CCDC60	0	1	-1	0.0413927	1.04139
CCHE1	0	1	-1	0.0413927	1.04139
CCL2	0	1	-1	0.0413927	1.04139
CCL20	0	1	-1	0.0413927	1.04139
CCL26	0	1	-1	0.0413927	1.04139
CD247	0	1	-1	0.0413927	1.04139
CD300LG	0	1	-1	0.0413927	1.04139
CD86	0	1	-1	0.0413927	1.04139
CDC20B	1	12	0.0413927	1.08279	1.04139
CDSN	0	1	-1	0.0413927	1.04139
CEBPE	0	1	-1	0.0413927	1.04139
CES4A	0	1	-1	0.0413927	1.04139
CES5AP1	0	1	-1	0.0413927	1.04139
CFLAR-AS1	0	1	-1	0.0413927	1.04139
CHIA	0	1	-1	0.0413927	1.04139
CHRM1	0	1	-1	0.0413927	1.04139
CHRNA6	0	1	-1	0.0413927	1.04139
CLC	0	1	-1	0.0413927	1.04139
CLCNKA	0	1	-1	0.0413927	1.04139
CLEC4M	0	1	-1	0.0413927	1.04139
CMA1	0	1	-1	0.0413927	1.04139
CNTN3	0	1	-1	0.0413927	1.04139
COX7B2	0	1	-1	0.0413927	1.04139
CR1	0	1	-1	0.0413927	1.04139
CRHR2	1	12	0.0413927	1.08279	1.04139
CRYBA1	0	1	-1	0.0413927	1.04139
CSH1	0	1	-1	0.0413927	1.04139
CST11	0	1	-1	0.0413927	1.04139
CST6	0	1	-1	0.0413927	1.04139
CST9	0	1	-1	0.0413927	1.04139
CT62	0	1	-1	0.0413927	1.04139
CTAGE10P	0	1	-1	0.0413927	1.04139
CXADRP3	0	1	-1	0.0413927	1.04139
CYP19A1	0	1	-1	0.0413927	1.04139
CYP2C18	0	1	-1	0.0413927	1.04139
CYP4F11	0	1	-1	0.0413927	1.04139
CYP4F12	0	1	-1	0.0413927	1.04139
CYP4F29P	0	1	-1	0.0413927	1.04139
CYSLTR1	0	1	-1	0.0413927	1.04139
DAO	0	1	-1	0.0413927	1.04139
DDC	0	1	-1	0.0413927	1.04139
DEFB126	0	1	-1	0.0413927	1.04139
DEFB131	0	1	-1	0.0413927	1.04139
DIO3OS	0	1	-1	0.0413927	1.04139
DMP1	0	1	-1	0.0413927	1.04139
DNM3-IT1	0	1	-1	0.0413927	1.04139
DPEP2	0	1	-1	0.0413927	1.04139
DPT	0	1	-1	0.0413927	1.04139
DUPD1	0	1	-1	0.0413927	1.04139
DYDC2	0	1	-1	0.0413927	1.04139
EFCAB1	0	1	-1	0.0413927	1.04139
EFCC1	0	1	-1	0.0413927	1.04139
EGFL6	0	1	-1	0.0413927	1.04139
EPB42	0	1	-1	0.0413927	1.04139
EPHA1-AS1	1	12	0.0413927	1.08279	1.04139
EQTN	0	1	-1	0.0413927	1.04139
ERC2-IT1	0	1	-1	0.0413927	1.04139
ERICH6	0	1	-1	0.0413927	1.04139
ERMN	0	1	-1	0.0413927	1.04139
EVI2A	0	1	-1	0.0413927	1.04139
EVI2B	0	1	-1	0.0413927	1.04139
F2RL3	0	1	-1	0.0413927	1.04139
FABP12	0	1	-1	0.0413927	1.04139
FABP2	0	1	-1	0.0413927	1.04139
FAM111B	0	1	-1	0.0413927	1.04139
FAM166B	0	1	-1	0.0413927	1.04139
FAM181A	0	1	-1	0.0413927	1.04139
FAM209B	0	1	-1	0.0413927	1.04139
FAM41C	0	1	-1	0.0413927	1.04139
FAM71C	0	1	-1	0.0413927	1.04139
FBP1	0	1	-1	0.0413927	1.04139
FBXW10	1	12	0.0413927	1.08279	1.04139
FLJ38122	0	1	-1	0.0413927	1.04139
GAB4	0	1	-1	0.0413927	1.04139
GAD2	0	1	-1	0.0413927	1.04139
GAL3ST3	0	1	-1	0.0413927	1.04139
GAPT	0	1	-1	0.0413927	1.04139
GBP4	0	1	-1	0.0413927	1.04139
GDA	0	1	-1	0.0413927	1.04139
GDF3	0	1	-1	0.0413927	1.04139
GFY	1	12	0.0413927	1.08279	1.04139
GGT5	0	1	-1	0.0413927	1.04139
GGT8P	0	1	-1	0.0413927	1.04139
GHSR	0	1	-1	0.0413927	1.04139
GIMAP1	0	1	-1	0.0413927	1.04139
GIMAP2	0	1	-1	0.0413927	1.04139
GIMAP6	0	1	-1	0.0413927	1.04139
GJA8	0	1	-1	0.0413927	1.04139
GLIS3-AS1	0	1	-1	0.0413927	1.04139
GLRA2	0	1	-1	0.0413927	1.04139
GNAT1	0	1	-1	0.0413927	1.04139
GNGT2	0	1	-1	0.0413927	1.04139
GOLGA6L7P	0	1	-1	0.0413927	1.04139
GOLGA8T	0	1	-1	0.0413927	1.04139
GPR101	0	1	-1	0.0413927	1.04139
GPR119	0	1	-1	0.0413927	1.04139
GPR148	0	1	-1	0.0413927	1.04139
GPR171	0	1	-1	0.0413927	1.04139
GPR39	0	1	-1	0.0413927	1.04139
GPR87	0	1	-1	0.0413927	1.04139
GRM5	0	1	-1	0.0413927	1.04139
GUCA2A	0	1	-1	0.0413927	1.04139
GUCY2C	0	1	-1	0.0413927	1.04139
GUSBP2	0	1	-1	0.0413927	1.04139
GZMB	0	1	-1	0.0413927	1.04139
HACD4	0	1	-1	0.0413927	1.04139
HAGLROS	0	1	-1	0.0413927	1.04139
HBD	0	1	-1	0.0413927	1.04139
HCG2040054	0	1	-1	0.0413927	1.04139
HCG23	0	1	-1	0.0413927	1.04139
HECW1	1	12	0.0413927	1.08279	1.04139
HFE2	0	1	-1	0.0413927	1.04139
HIST1H1A	0	1	-1	0.0413927	1.04139
HIST1H2AJ	0	1	-1	0.0413927	1.04139
HIST1H2BM	0	1	-1	0.0413927	1.04139
HIST1H4A	0	1	-1	0.0413927	1.04139
HK3	0	1	-1	0.0413927	1.04139
HLA-DQA2	0	1	-1	0.0413927	1.04139
HLA-DQB2	0	1	-1	0.0413927	1.04139
HOXC12	0	1	-1	0.0413927	1.04139
HPGDS	0	1	-1	0.0413927	1.04139
HPN-AS1	0	1	-1	0.0413927	1.04139
HRC	0	1	-1	0.0413927	1.04139
HSD17B3	0	1	-1	0.0413927	1.04139
HTR1A	0	1	-1	0.0413927	1.04139
HTR1F	0	1	-1	0.0413927	1.04139
HTR3C	0	1	-1	0.0413927	1.04139
HTT-AS	0	1	-1	0.0413927	1.04139
IBSP	0	1	-1	0.0413927	1.04139
IDO2	0	1	-1	0.0413927	1.04139
IFIT1B	0	1	-1	0.0413927	1.04139
IFNE	0	1	-1	0.0413927	1.04139
IGF2	0	1	-1	0.0413927	1.04139
IGF2BP2-AS1	0	1	-1	0.0413927	1.04139
IL1B	0	1	-1	0.0413927	1.04139
IL1RL1	0	1	-1	0.0413927	1.04139
IL21R	0	1	-1	0.0413927	1.04139
IL24	0	1	-1	0.0413927	1.04139
IL2RA	0	1	-1	0.0413927	1.04139
IL31RA	0	1	-1	0.0413927	1.04139
IL37	0	1	-1	0.0413927	1.04139
IRGC	0	1	-1	0.0413927	1.04139
KBTBD13	0	1	-1	0.0413927	1.04139
KCNQ5-AS1	0	1	-1	0.0413927	1.04139
KDM4E	0	1	-1	0.0413927	1.04139
KIAA0125	0	1	-1	0.0413927	1.04139
KIF25-AS1	0	1	-1	0.0413927	1.04139
KIZ-AS1	0	1	-1	0.0413927	1.04139
KLHDC7B	0	1	-1	0.0413927	1.04139
KLK5	0	1	-1	0.0413927	1.04139
KLRD1	0	1	-1	0.0413927	1.04139
KPNA7	0	1	-1	0.0413927	1.04139
KRT19	0	1	-1	0.0413927	1.04139
KRT20	0	1	-1	0.0413927	1.04139
KRT34	0	1	-1	0.0413927	1.04139
KRT84	0	1	-1	0.0413927	1.04139
KRTAP5-9	0	1	-1	0.0413927	1.04139
LACTB2-AS1	0	1	-1	0.0413927	1.04139
LCE1F	0	1	-1	0.0413927	1.04139
LCE2C	0	1	-1	0.0413927	1.04139
LGALS12	0	1	-1	0.0413927	1.04139
LGALS7	0	1	-1	0.0413927	1.04139
LGALS7B	0	1	-1	0.0413927	1.04139
LILRA2	0	1	-1	0.0413927	1.04139
LINC-ROR	0	1	-1	0.0413927	1.04139
LINC00029	0	1	-1	0.0413927	1.04139
LINC00243	0	1	-1	0.0413927	1.04139
LINC00462	0	1	-1	0.0413927	1.04139
LINC00536	0	1	-1	0.0413927	1.04139
LINC00551	0	1	-1	0.0413927	1.04139
LINC00624	0	1	-1	0.0413927	1.04139
LINC00626	0	1	-1	0.0413927	1.04139
LINC00671	0	1	-1	0.0413927	1.04139
LINC00701	0	1	-1	0.0413927	1.04139
LINC00704	0	1	-1	0.0413927	1.04139
LINC00940	0	1	-1	0.0413927	1.04139
LINC01016	0	1	-1	0.0413927	1.04139
LINC01031	0	1	-1	0.0413927	1.04139
LINC01050	0	1	-1	0.0413927	1.04139
LINC01058	0	1	-1	0.0413927	1.04139
LINC01098	0	1	-1	0.0413927	1.04139
LINC01099	0	1	-1	0.0413927	1.04139
LINC01191	0	1	-1	0.0413927	1.04139
LINC01219	0	1	-1	0.0413927	1.04139
LINC01412	0	1	-1	0.0413927	1.04139
LINC01428	0	1	-1	0.0413927	1.04139
LINC01445	0	1	-1	0.0413927	1.04139
LINC01467	0	1	-1	0.0413927	1.04139
LINC01522	0	1	-1	0.0413927	1.04139
LINC01561	0	1	-1	0.0413927	1.04139
LINC01607	0	1	-1	0.0413927	1.04139
LMX1A	0	1	-1	0.0413927	1.04139
LOC100130700	0	1	-1	0.0413927	1.04139
LOC100130899	0	1	-1	0.0413927	1.04139
LOC100131289	0	1	-1	0.0413927	1.04139
LOC100132781	0	1	-1	0.0413927	1.04139
LOC100287036	0	1	-1	0.0413927	1.04139
LOC100420587	0	1	-1	0.0413927	1.04139
LOC100506175	0	1	-1	0.0413927	1.04139
LOC100506271	0	1	-1	0.0413927	1.04139
LOC100506551	1	12	0.0413927	1.08279	1.04139
LOC100506675	0	1	-1	0.0413927	1.04139
LOC100506679	0	1	-1	0.0413927	1.04139
LOC100507537	0	1	-1	0.0413927	1.04139
LOC100507661	0	1	-1	0.0413927	1.04139
LOC100996654	0	1	-1	0.0413927	1.04139
LOC101926963	0	1	-1	0.0413927	1.04139
LOC101926964	0	1	-1	0.0413927	1.04139
LOC101927055	0	1	-1	0.0413927	1.04139
LOC101927207	0	1	-1	0.0413927	1.04139
LOC101927416	0	1	-1	0.0413927	1.04139
LOC101927419	0	1	-1	0.0413927	1.04139
LOC101927539	0	1	-1	0.0413927	1.04139
LOC101927577	0	1	-1	0.0413927	1.04139
LOC101927653	0	1	-1	0.0413927	1.04139
LOC101927708	0	1	-1	0.0413927	1.04139
LOC101927795	0	1	-1	0.0413927	1.04139
LOC101927911	0	1	-1	0.0413927	1.04139
LOC101928035	0	1	-1	0.0413927	1.04139
LOC101928105	0	1	-1	0.0413927	1.04139
LOC101928131	0	1	-1	0.0413927	1.04139
LOC101928163	0	1	-1	0.0413927	1.04139
LOC101928174	0	1	-1	0.0413927	1.04139
LOC101928269	0	1	-1	0.0413927	1.04139
LOC101928336	0	1	-1	0.0413927	1.04139
LOC101928540	0	1	-1	0.0413927	1.04139
LOC101928738	0	1	-1	0.0413927	1.04139
LOC101928855	0	1	-1	0.0413927	1.04139
LOC101928882	0	1	-1	0.0413927	1.04139
LOC101929073	0	1	-1	0.0413927	1.04139
LOC101929095	0	1	-1	0.0413927	1.04139
LOC101929431	0	1	-1	0.0413927	1.04139
LOC101929717	1	12	0.0413927	1.08279	1.04139
LOC102546226	0	1	-1	0.0413927	1.04139
LOC102723376	0	1	-1	0.0413927	1.04139
LOC102723704	0	1	-1	0.0413927	1.04139
LOC102723824	0	1	-1	0.0413927	1.04139
LOC102724484	0	1	-1	0.0413927	1.04139
LOC102724663	0	1	-1	0.0413927	1.04139
LOC103091866	0	1	-1	0.0413927	1.04139
LOC339059	0	1	-1	0.0413927	1.04139
LOC340512	0	1	-1	0.0413927	1.04139
LOC389199	0	1	-1	0.0413927	1.04139
LOC400661	0	1	-1	0.0413927	1.04139
LOC400794	0	1	-1	0.0413927	1.04139
LOC401463	0	1	-1	0.0413927	1.04139
LOC442028	0	1	-1	0.0413927	1.04139
LOC646029	0	1	-1	0.0413927	1.04139
LOC646938	0	1	-1	0.0413927	1.04139
LOC649133	0	1	-1	0.0413927	1.04139
LOC729506	0	1	-1	0.0413927	1.04139
LOC729609	0	1	-1	0.0413927	1.04139
LPO	0	1	-1	0.0413927	1.04139
LRIT1	0	1	-1	0.0413927	1.04139
LRRC14B	0	1	-1	0.0413927	1.04139
LRRC25	0	1	-1	0.0413927	1.04139
LRRC3B	0	1	-1	0.0413927	1.04139
LRRC3C	0	1	-1	0.0413927	1.04139
LRRTM3	0	1	-1	0.0413927	1.04139
LY6H	0	1	-1	0.0413927	1.04139
LYL1	0	1	-1	0.0413927	1.04139
MAGEA4	0	1	-1	0.0413927	1.04139
MAGEA8-AS1	0	1	-1	0.0413927	1.04139
MAL	0	1	-1	0.0413927	1.04139
MAPT-IT1	0	1	-1	0.0413927	1.04139
MCEMP1	0	1	-1	0.0413927	1.04139
MCF2	0	1	-1	0.0413927	1.04139
MEPE	0	1	-1	0.0413927	1.04139
MIA	0	1	-1	0.0413927	1.04139
MIR1-1HG	0	1	-1	0.0413927	1.04139
MIR1238	0	1	-1	0.0413927	1.04139
MIR1262	0	1	-1	0.0413927	1.04139
MIR155HG	0	1	-1	0.0413927	1.04139
MIR195	0	1	-1	0.0413927	1.04139
MIR2116	0	1	-1	0.0413927	1.04139
MIR26A2	0	1	-1	0.0413927	1.04139
MIR26B	0	1	-1	0.0413927	1.04139
MIR2861	0	1	-1	0.0413927	1.04139
MIR296	0	1	-1	0.0413927	1.04139
MIR3168	0	1	-1	0.0413927	1.04139
MIR3178	0	1	-1	0.0413927	1.04139
MIR33A	0	1	-1	0.0413927	1.04139
MIR33B	0	1	-1	0.0413927	1.04139
MIR3609	0	1	-1	0.0413927	1.04139
MIR3651	0	1	-1	0.0413927	1.04139
MIR378D2	0	1	-1	0.0413927	1.04139
MIR3928	0	1	-1	0.0413927	1.04139
MIR3929	0	1	-1	0.0413927	1.04139
MIR3944	0	1	-1	0.0413927	1.04139
MIR4257	0	1	-1	0.0413927	1.04139
MIR4261	0	1	-1	0.0413927	1.04139
MIR4519	0	1	-1	0.0413927	1.04139
MIR4638	0	1	-1	0.0413927	1.04139
MIR4658	0	1	-1	0.0413927	1.04139
MIR4690	0	1	-1	0.0413927	1.04139
MIR4706	0	1	-1	0.0413927	1.04139
MIR4726	0	1	-1	0.0413927	1.04139
MIR5095	0	1	-1	0.0413927	1.04139
MIR548AE2	0	1	-1	0.0413927	1.04139
MIR548AQ	0	1	-1	0.0413927	1.04139
MIR548AT	0	1	-1	0.0413927	1.04139
MIR548AZ	0	1	-1	0.0413927	1.04139
MIR556	0	1	-1	0.0413927	1.04139
MIR578	0	1	-1	0.0413927	1.04139
MIR615	0	1	-1	0.0413927	1.04139
MIR661	0	1	-1	0.0413927	1.04139
MIR6728	0	1	-1	0.0413927	1.04139
MIR6745	0	1	-1	0.0413927	1.04139
MIR6754	0	1	-1	0.0413927	1.04139
MIR6764	0	1	-1	0.0413927	1.04139
MIR6769A	0	1	-1	0.0413927	1.04139
MIR6802	0	1	-1	0.0413927	1.04139
MIR6808	0	1	-1	0.0413927	1.04139
MIR6848	0	1	-1	0.0413927	1.04139
MIR6877	0	1	-1	0.0413927	1.04139
MIR7114	0	1	-1	0.0413927	1.04139
MIRLET7G	0	1	-1	0.0413927	1.04139
MISP	0	1	-1	0.0413927	1.04139
MOG	1	12	0.0413927	1.08279	1.04139
MOGAT3	0	1	-1	0.0413927	1.04139
MPC1L	0	1	-1	0.0413927	1.04139
MPO	0	1	-1	0.0413927	1.04139
MRGPRF	0	1	-1	0.0413927	1.04139
MTRNR2L1	0	1	-1	0.0413927	1.04139
MUC16	0	1	-1	0.0413927	1.04139
MUC5B	0	1	-1	0.0413927	1.04139
MUCL1	0	1	-1	0.0413927	1.04139
MYBPC1	0	1	-1	0.0413927	1.04139
MYH6	0	1	-1	0.0413927	1.04139
MYL10	0	1	-1	0.0413927	1.04139
MYO7B	0	1	-1	0.0413927	1.04139
MYOM3	0	1	-1	0.0413927	1.04139
MYOZ2	0	1	-1	0.0413927	1.04139
NCR3	0	1	-1	0.0413927	1.04139
NDUFAF4P1	0	1	-1	0.0413927	1.04139
NELL1	2	23	0.322219	1.36361	1.04139
NEUROG1	0	1	-1	0.0413927	1.04139
NEUROG3	0	1	-1	0.0413927	1.04139
NFIA-AS1	0	1	-1	0.0413927	1.04139
NMUR2	0	1	-1	0.0413927	1.04139
NOX5	0	1	-1	0.0413927	1.04139
NR1H4	0	1	-1	0.0413927	1.04139
NRK	0	1	-1	0.0413927	1.04139
NT5C1B	0	1	-1	0.0413927	1.04139
NXF3	0	1	-1	0.0413927	1.04139
OCSTAMP	0	1	-1	0.0413927	1.04139
OLFM3	0	1	-1	0.0413927	1.04139
OR2B2	0	1	-1	0.0413927	1.04139
OR2J3	0	1	-1	0.0413927	1.04139
OR4D1	0	1	-1	0.0413927	1.04139
OR9Q1	0	1	-1	0.0413927	1.04139
OTOF	0	1	-1	0.0413927	1.04139
OTOP3	0	1	-1	0.0413927	1.04139
OTOR	0	1	-1	0.0413927	1.04139
PATE2	0	1	-1	0.0413927	1.04139
PCDH11Y	0	1	-1	0.0413927	1.04139
PCDHA1	0	1	-1	0.0413927	1.04139
PCDHAC1	0	1	-1	0.0413927	1.04139
PCDHB19P	0	1	-1	0.0413927	1.04139
PCDHGA3	0	1	-1	0.0413927	1.04139
PCP4L1	0	1	-1	0.0413927	1.04139
PDCL2	0	1	-1	0.0413927	1.04139
PDE6B	0	1	-1	0.0413927	1.04139
PDZD9	0	1	-1	0.0413927	1.04139
PGCP1	0	1	-1	0.0413927	1.04139
PGM5P2	0	1	-1	0.0413927	1.04139
PIRT	0	1	-1	0.0413927	1.04139
PLA1A	0	1	-1	0.0413927	1.04139
PLAC9	0	1	-1	0.0413927	1.04139
PLCXD3	0	1	-1	0.0413927	1.04139
PNLIPRP3	0	1	-1	0.0413927	1.04139
POTEA	0	1	-1	0.0413927	1.04139
PPBP	0	1	-1	0.0413927	1.04139
PRB3	0	1	-1	0.0413927	1.04139
PRG3	0	1	-1	0.0413927	1.04139
PRICKLE2-AS1	0	1	-1	0.0413927	1.04139
PRKAG3	0	1	-1	0.0413927	1.04139
PRLHR	0	1	-1	0.0413927	1.04139
PRO1804	0	1	-1	0.0413927	1.04139
PRSS21	0	1	-1	0.0413927	1.04139
PRSS3	0	1	-1	0.0413927	1.04139
PRSS46	0	1	-1	0.0413927	1.04139
PRSS56	0	1	-1	0.0413927	1.04139
PSG4	1	12	0.0413927	1.08279	1.04139
PTCHD4	2	23	0.322219	1.36361	1.04139
PTH2R	0	1	-1	0.0413927	1.04139
RBP2	0	1	-1	0.0413927	1.04139
RCAN3AS	0	1	-1	0.0413927	1.04139
RDH8	0	1	-1	0.0413927	1.04139
RESP18	0	1	-1	0.0413927	1.04139
RFPL1	0	1	-1	0.0413927	1.04139
RFPL3	0	1	-1	0.0413927	1.04139
RFX4	0	1	-1	0.0413927	1.04139
RGS22	0	1	-1	0.0413927	1.04139
RHOXF1-AS1	0	1	-1	0.0413927	1.04139
RNASE6	0	1	-1	0.0413927	1.04139
RNF5	0	1	-1	0.0413927	1.04139
ROPN1B	0	1	-1	0.0413927	1.04139
RP11-87M18.2	0	1	-1	0.0413927	1.04139
RPSAP52	0	1	-1	0.0413927	1.04139
RRS1-AS1	0	1	-1	0.0413927	1.04139
RSAD2	0	1	-1	0.0413927	1.04139
SAG	1	12	0.0413927	1.08279	1.04139
SAMD12-AS1	0	1	-1	0.0413927	1.04139
SCARNA14	0	1	-1	0.0413927	1.04139
SCARNA3	0	1	-1	0.0413927	1.04139
SCGB2B3P	0	1	-1	0.0413927	1.04139
SCN7A	0	1	-1	0.0413927	1.04139
SCNN1B	0	1	-1	0.0413927	1.04139
SCTR	0	1	-1	0.0413927	1.04139
SERPINI2	0	1	-1	0.0413927	1.04139
SFTPB	0	1	-1	0.0413927	1.04139
SH2D1B	0	1	-1	0.0413927	1.04139
SHE	0	1	-1	0.0413927	1.04139
SHISA9	0	1	-1	0.0413927	1.04139
SKINTL	0	1	-1	0.0413927	1.04139
SLA	0	1	-1	0.0413927	1.04139
SLAMF1	0	1	-1	0.0413927	1.04139
SLC14A1	0	1	-1	0.0413927	1.04139
SLC5A7	0	1	-1	0.0413927	1.04139
SLC6A1-AS1	0	1	-1	0.0413927	1.04139
SLC6A18	0	1	-1	0.0413927	1.04139
SLFN14	0	1	-1	0.0413927	1.04139
SMAD1-AS2	0	1	-1	0.0413927	1.04139
SMOC2	0	1	-1	0.0413927	1.04139
SNORA2A	0	1	-1	0.0413927	1.04139
SNORA30	0	1	-1	0.0413927	1.04139
SNORA38	0	1	-1	0.0413927	1.04139
SNORD71	0	1	-1	0.0413927	1.04139
SNORD92	0	1	-1	0.0413927	1.04139
SNRPD2P2	0	1	-1	0.0413927	1.04139
SOX14	0	1	-1	0.0413927	1.04139
SPANXN2	0	1	-1	0.0413927	1.04139
SPANXN3	0	1	-1	0.0413927	1.04139
SPATA31D1	0	1	-1	0.0413927	1.04139
SPATA45	0	1	-1	0.0413927	1.04139
SPINK6	0	1	-1	0.0413927	1.04139
SPNS3	0	1	-1	0.0413927	1.04139
SPPL2C	0	1	-1	0.0413927	1.04139
SPRR2D	0	1	-1	0.0413927	1.04139
SPRR2G	0	1	-1	0.0413927	1.04139
SPRR4	0	1	-1	0.0413927	1.04139
SRD5A2	0	1	-1	0.0413927	1.04139
SRD5A3-AS1	0	1	-1	0.0413927	1.04139
ST6GALNAC1	0	1	-1	0.0413927	1.04139
ST8SIA6-AS1	0	1	-1	0.0413927	1.04139
STEAP4	0	1	-1	0.0413927	1.04139
STOML3	0	1	-1	0.0413927	1.04139
SULT1B1	0	1	-1	0.0413927	1.04139
SUPT20HL2	0	1	-1	0.0413927	1.04139
SV2B	0	1	-1	0.0413927	1.04139
SVOP	0	1	-1	0.0413927	1.04139
SVOPL	0	1	-1	0.0413927	1.04139
TAS2R3	0	1	-1	0.0413927	1.04139
TCEAL5	0	1	-1	0.0413927	1.04139
TCERG1L-AS1	0	1	-1	0.0413927	1.04139
TCP10L2	0	1	-1	0.0413927	1.04139
TDRD12	0	1	-1	0.0413927	1.04139
TET2-AS1	0	1	-1	0.0413927	1.04139
TGM7	0	1	-1	0.0413927	1.04139
TLR7	0	1	-1	0.0413927	1.04139
TM4SF19-TCTEX1D2	0	1	-1	0.0413927	1.04139
TMEM125	0	1	-1	0.0413927	1.04139
TMEM246-AS1	0	1	-1	0.0413927	1.04139
TMEM30B	0	1	-1	0.0413927	1.04139
TMEM5-AS1	0	1	-1	0.0413927	1.04139
TMPRSS11B	0	1	-1	0.0413927	1.04139
TNNI1	0	1	-1	0.0413927	1.04139
TNNI2	0	1	-1	0.0413927	1.04139
TNNT3	0	1	-1	0.0413927	1.04139
TPO	0	1	-1	0.0413927	1.04139
TPRG1	0	1	-1	0.0413927	1.04139
TPRXL	0	1	-1	0.0413927	1.04139
TRIM40	0	1	-1	0.0413927	1.04139
TRIML2	0	1	-1	0.0413927	1.04139
TRPC7	0	1	-1	0.0413927	1.04139
TRPV5	0	1	-1	0.0413927	1.04139
TSG1	0	1	-1	0.0413927	1.04139
TSPYL5	0	1	-1	0.0413927	1.04139
UBQLNL	0	1	-1	0.0413927	1.04139
VCX	0	1	-1	0.0413927	1.04139
VIP	0	1	-1	0.0413927	1.04139
VWA3B	0	1	-1	0.0413927	1.04139
WDFY4	0	1	-1	0.0413927	1.04139
WEE2	0	1	-1	0.0413927	1.04139
WFDC12	0	1	-1	0.0413927	1.04139
WFDC8	0	1	-1	0.0413927	1.04139
WNT8A	0	1	-1	0.0413927	1.04139
XXYLT1-AS1	0	1	-1	0.0413927	1.04139
ZNF135	0	1	-1	0.0413927	1.04139
ZNF300P1	0	1	-1	0.0413927	1.04139
ZNF626	0	1	-1	0.0413927	1.04139
ZNF630-AS1	0	1	-1	0.0413927	1.04139
ZNF662	0	1	-1	0.0413927	1.04139
ZNF667	0	1	-1	0.0413927	1.04139
ZNF788	0	1	-1	0.0413927	1.04139
HOXD12	2	22	0.322219	1.34439	1.02217
LOC284344	2	22	0.322219	1.34439	1.02217
SCARF1	2	22	0.322219	1.34439	1.02217
SLC17A9	2	22	0.322219	1.34439	1.02217
LOX	463	4837	2.66567	3.68459	1.01891
FIBCD1	6	62	0.78533	1.79309	1.00776
ADGRG1	1	11	0.0413927	1.04532	1.00393
GSTM1	1	11	0.0413927	1.04532	1.00393
H2BFM	1	11	0.0413927	1.04532	1.00393
LOC731157	1	11	0.0413927	1.04532	1.00393
PCDHGA6	1	11	0.0413927	1.04532	1.00393
SLC16A12	1	11	0.0413927	1.04532	1.00393
SNORA80B	1	11	0.0413927	1.04532	1.00393
STAB1	1	11	0.0413927	1.04532	1.00393
STEAP3-AS1	1	11	0.0413927	1.04532	1.00393
SYNDIG1L	1	11	0.0413927	1.04532	1.00393
TEX29	1	11	0.0413927	1.04532	1.00393
ZNF528-AS1	1	11	0.0413927	1.04532	1.00393
C7orf57	3	31	0.491362	1.49276	1.0014
FAM20A	3	31	0.491362	1.49276	1.0014
IRF5	3	30	0.491362	1.47857	0.987205
CECR7	2	20	0.322219	1.3032	0.980977
COL12A1	11	106	1.04532	2.02572	0.980392
CFAP57	4	39	0.612784	1.59218	0.979393
HES7	6	58	0.78533	1.76418	0.978846
ATOH8	15	139	1.17898	2.14333	0.96435
ARHGEF7-AS2	1	10	0.0413927	1.00432	0.962929
BECN2	1	10	0.0413927	1.00432	0.962929
C10orf91	1	10	0.0413927	1.00432	0.962929
C1QTNF4	1	10	0.0413927	1.00432	0.962929
CSMD3	1	10	0.0413927	1.00432	0.962929
CYP4F3	1	10	0.0413927	1.00432	0.962929
FAM222A-AS1	1	10	0.0413927	1.00432	0.962929
FLJ33360	1	10	0.0413927	1.00432	0.962929
FUT5	1	10	0.0413927	1.00432	0.962929
GPR12	1	10	0.0413927	1.00432	0.962929
IL18	1	10	0.0413927	1.00432	0.962929
LINC01018	1	10	0.0413927	1.00432	0.962929
LINC01164	1	10	0.0413927	1.00432	0.962929
LINC01361	1	10	0.0413927	1.00432	0.962929
LINC01480	1	10	0.0413927	1.00432	0.962929
LOC101929549	1	10	0.0413927	1.00432	0.962929
MIR4512	1	10	0.0413927	1.00432	0.962929
SDCBP2	1	10	0.0413927	1.00432	0.962929
TAT-AS1	1	10	0.0413927	1.00432	0.962929
XKR4	1	10	0.0413927	1.00432	0.962929
ZSCAN10	1	10	0.0413927	1.00432	0.962929
C19orf38	9	83	0.959041	1.9196	0.96056
LINC01301	2	19	0.322219	1.28103	0.958814
MUC19	2	19	0.322219	1.28103	0.958814
TSPY26P	2	19	0.322219	1.28103	0.958814
LOC100506801	4	36	0.612784	1.55751	0.944723
PIK3R5	3	27	0.491362	1.43297	0.941608
ACTG1P4	14	123	1.14922	2.09026	0.941039
AVPR1A	6	53	0.78533	1.72509	0.939765
SCRT1	5	44	0.70757	1.64444	0.936868
HYDIN	2	18	0.322219	1.25768	0.935459
NOS1	2	18	0.322219	1.25768	0.935459
NR5A1	2	18	0.322219	1.25768	0.935459
ZMYND15	2	18	0.322219	1.25768	0.935459
ROPN1L	9	77	0.959041	1.88705	0.928013
MIR1204	3	26	0.491362	1.41664	0.925279
RSPH1	3	26	0.491362	1.41664	0.925279
CACNG4	10	84	1.00432	1.9248	0.920475
ADAMTSL1	1	9	0.0413927	0.959041	0.917649
AGBL4	1	9	0.0413927	0.959041	0.917649
CGB7	1	9	0.0413927	0.959041	0.917649
COL16A1	1	9	0.0413927	0.959041	0.917649
COX6B2	1	9	0.0413927	0.959041	0.917649
FAM71F1	1	9	0.0413927	0.959041	0.917649
FGF21	1	9	0.0413927	0.959041	0.917649
KIAA1210	1	9	0.0413927	0.959041	0.917649
LOC399715	1	9	0.0413927	0.959041	0.917649
NPPB	1	9	0.0413927	0.959041	0.917649
OOSP1	1	9	0.0413927	0.959041	0.917649
PCDHGA9	1	9	0.0413927	0.959041	0.917649
PRDM9	1	9	0.0413927	0.959041	0.917649
SPTSSB	1	9	0.0413927	0.959041	0.917649
T	1	9	0.0413927	0.959041	0.917649
AMN	2	17	0.322219	1.233	0.910777
CPB2-AS1	2	17	0.322219	1.233	0.910777
LRRIQ4	2	17	0.322219	1.233	0.910777
NMRK2	2	17	0.322219	1.233	0.910777
DES	3	25	0.491362	1.39967	0.908312
WFDC2	3	25	0.491362	1.39967	0.908312
GFRA3	4	33	0.612784	1.51983	0.907044
LOC101928489	4	33	0.612784	1.51983	0.907044
LOC100272217	9	73	0.959041	1.86392	0.904876
NR0B1	3	24	0.491362	1.38202	0.890655
KCNK13	7	55	0.851258	1.74115	0.889893
FLJ31104	2	16	0.322219	1.20683	0.884607
GALR3	2	16	0.322219	1.20683	0.884607
DOK6	13	99	1.11727	1.99607	0.878802
DCT	3	23	0.491362	1.36361	0.87225
INSRR	3	23	0.491362	1.36361	0.87225
LOC441204	3	23	0.491362	1.36361	0.87225
CCNA1	10	75	1.00432	1.87564	0.871319
ADD3-AS1	1	8	0.0413927	0.908485	0.867092
C14orf39	1	8	0.0413927	0.908485	0.867092
C20orf202	1	8	0.0413927	0.908485	0.867092
CATSPERD	1	8	0.0413927	0.908485	0.867092
CDH22	1	8	0.0413927	0.908485	0.867092
CILP	1	8	0.0413927	0.908485	0.867092
DNAH5	1	8	0.0413927	0.908485	0.867092
GTF3C2-AS1	1	8	0.0413927	0.908485	0.867092
KCNK7	1	8	0.0413927	0.908485	0.867092
LHX5	1	8	0.0413927	0.908485	0.867092
LINC00925	1	8	0.0413927	0.908485	0.867092
LIPH	1	8	0.0413927	0.908485	0.867092
LOC101929657	1	8	0.0413927	0.908485	0.867092
LPPR5	1	8	0.0413927	0.908485	0.867092
M1AP	1	8	0.0413927	0.908485	0.867092
MIR616	1	8	0.0413927	0.908485	0.867092
P2RY6	1	8	0.0413927	0.908485	0.867092
SLC17A3	1	8	0.0413927	0.908485	0.867092
SP5	1	8	0.0413927	0.908485	0.867092
TNFAIP8L2	1	8	0.0413927	0.908485	0.867092
TNFSF15	1	8	0.0413927	0.908485	0.867092
UOX	1	8	0.0413927	0.908485	0.867092
CACNG6	4	30	0.612784	1.47857	0.865783
IRAIN	10	74	1.00432	1.86982	0.865497
C2orf66	2	15	0.322219	1.17898	0.856758
CFAP58	2	15	0.322219	1.17898	0.856758
ZNF347	3	22	0.491362	1.34439	0.853031
CD14	11	79	1.04532	1.89818	0.852854
SAGE1	4	29	0.612784	1.46389	0.851109
LINC01588	6	43	0.78533	1.63448	0.849147
SYT12	8	57	0.908485	1.75664	0.848151
CACNA1F	4	28	0.612784	1.44871	0.835922
FUT9	4	28	0.612784	1.44871	0.835922
TCEAL2	4	28	0.612784	1.44871	0.835922
KRTDAP	3	21	0.491362	1.32428	0.832921
PNLIPRP1	3	21	0.491362	1.32428	0.832921
SPOCK1	3	21	0.491362	1.32428	0.832921
LRRC66	9	61	0.959041	1.78604	0.827
AGAP7P	2	14	0.322219	1.14922	0.827
COL6A4P2	2	14	0.322219	1.14922	0.827
LINC01599	2	14	0.322219	1.14922	0.827
SLC25A6	2	14	0.322219	1.14922	0.827
DHX58	5	34	0.70757	1.53275	0.825184
GSG1L	4	27	0.612784	1.43297	0.820185
LOC642943	4	27	0.612784	1.43297	0.820185
LOC101928053	7	46	0.851258	1.6637	0.812443
KCNN2	5	33	0.70757	1.51983	0.812258
C1orf229	3	20	0.491362	1.3032	0.811834
ZKSCAN7	3	20	0.491362	1.3032	0.811834
ACTG2	1	7	0.0413927	0.851258	0.809866
AGBL1	1	7	0.0413927	0.851258	0.809866
ARL5C	1	7	0.0413927	0.851258	0.809866
BRDT	1	7	0.0413927	0.851258	0.809866
CACNA1E	1	7	0.0413927	0.851258	0.809866
CFAP74	1	7	0.0413927	0.851258	0.809866
CTCFL	1	7	0.0413927	0.851258	0.809866
FAM228A	1	7	0.0413927	0.851258	0.809866
HCG4	1	7	0.0413927	0.851258	0.809866
HCST	1	7	0.0413927	0.851258	0.809866
ITGAM	1	7	0.0413927	0.851258	0.809866
JSRP1	1	7	0.0413927	0.851258	0.809866
KCNK12	1	7	0.0413927	0.851258	0.809866
LGALS4	1	7	0.0413927	0.851258	0.809866
LINC00528	1	7	0.0413927	0.851258	0.809866
LOC101927056	1	7	0.0413927	0.851258	0.809866
LOC729348	1	7	0.0413927	0.851258	0.809866
LPAL2	1	7	0.0413927	0.851258	0.809866
MAFA-AS1	1	7	0.0413927	0.851258	0.809866
MIR4754	1	7	0.0413927	0.851258	0.809866
PRSS8	1	7	0.0413927	0.851258	0.809866
TTC24	1	7	0.0413927	0.851258	0.809866
RSPO4	6	39	0.78533	1.59218	0.806847
CABP1	14	90	1.14922	1.95472	0.805506
CCL27	4	26	0.612784	1.41664	0.803857
CORT	4	26	0.612784	1.41664	0.803857
DEGS2	4	26	0.612784	1.41664	0.803857
RBP5	4	26	0.612784	1.41664	0.803857
LYG2	5	32	0.70757	1.50651	0.798935
C8orf46	9	57	0.959041	1.75664	0.797595
MUC3A	6	38	0.78533	1.58092	0.795595
BTBD18	2	13	0.322219	1.11727	0.795052
CORIN	2	13	0.322219	1.11727	0.795052
FEZF2	2	13	0.322219	1.11727	0.795052
NPY6R	2	13	0.322219	1.11727	0.795052
CD74	9	56	0.959041	1.74896	0.789921
BEST4	3	19	0.491362	1.28103	0.789672
OPRD1	3	19	0.491362	1.28103	0.789672
PM20D1	27	166	1.43297	2.22037	0.7874
KCTD16	4	25	0.612784	1.39967	0.78689
PAK6	16	98	1.20683	1.99167	0.784843
CHRNB4	6	37	0.78533	1.56937	0.784044
LOC101929705	18	109	1.25768	2.03782	0.780146
NGFR	26	156	1.41664	2.1934	0.776762
CR1L	4	24	0.612784	1.38202	0.769233
DAB1	3	18	0.491362	1.25768	0.766317
NPR3	3	18	0.491362	1.25768	0.766317
P4HA3	3	18	0.491362	1.25768	0.766317
PEX5L	3	18	0.491362	1.25768	0.766317
PYY	3	18	0.491362	1.25768	0.766317
VTN	3	18	0.491362	1.25768	0.766317
ACR	2	12	0.322219	1.08279	0.760566
AKR7A3	2	12	0.322219	1.08279	0.760566
CBWD6	2	12	0.322219	1.08279	0.760566
CFAP61	2	12	0.322219	1.08279	0.760566
COL17A1	2	12	0.322219	1.08279	0.760566
GABRQ	2	12	0.322219	1.08279	0.760566
LINC00260	2	12	0.322219	1.08279	0.760566
LOC100128494	2	12	0.322219	1.08279	0.760566
S100A14	2	12	0.322219	1.08279	0.760566
WWC3	6	35	0.78533	1.54531	0.759977
TTC21A	39	224	1.59218	2.35044	0.758265
COL5A3	5	29	0.70757	1.46389	0.756323
INTS6-AS1	8	45	0.908485	1.65418	0.745692
ALDH1A1	10	56	1.00432	1.74896	0.744641
ABI3	1	6	0.0413927	0.78533	0.743937
ACTL10	1	6	0.0413927	0.78533	0.743937
ARG1	1	6	0.0413927	0.78533	0.743937
BTN1A1	1	6	0.0413927	0.78533	0.743937
C1orf167	1	6	0.0413927	0.78533	0.743937
C6orf222	1	6	0.0413927	0.78533	0.743937
CCDC141	1	6	0.0413927	0.78533	0.743937
CD53	1	6	0.0413927	0.78533	0.743937
CDYL2	1	6	0.0413927	0.78533	0.743937
CPEB2-AS1	1	6	0.0413927	0.78533	0.743937
CTXN2	1	6	0.0413927	0.78533	0.743937
FAM166A	1	6	0.0413927	0.78533	0.743937
FEZF1	1	6	0.0413927	0.78533	0.743937
FOXE3	1	6	0.0413927	0.78533	0.743937
FOXR2	1	6	0.0413927	0.78533	0.743937
GJD4	1	6	0.0413927	0.78533	0.743937
IGFL4	1	6	0.0413927	0.78533	0.743937
KRT86	1	6	0.0413927	0.78533	0.743937
KRTAP19-5	1	6	0.0413927	0.78533	0.743937
LINC00473	1	6	0.0413927	0.78533	0.743937
LMCD1-AS1	1	6	0.0413927	0.78533	0.743937
LOC100130370	1	6	0.0413927	0.78533	0.743937
LOC100996324	1	6	0.0413927	0.78533	0.743937
LOC101927770	1	6	0.0413927	0.78533	0.743937
LOC101927901	1	6	0.0413927	0.78533	0.743937
LOC101929541	1	6	0.0413927	0.78533	0.743937
MIR4746	1	6	0.0413927	0.78533	0.743937
MMRN2	1	6	0.0413927	0.78533	0.743937
OR10AD1	1	6	0.0413927	0.78533	0.743937
PCDH15	1	6	0.0413927	0.78533	0.743937
PRAC1	1	6	0.0413927	0.78533	0.743937
RNU11	1	6	0.0413927	0.78533	0.743937
RNU12	1	6	0.0413927	0.78533	0.743937
SH3TC1	1	6	0.0413927	0.78533	0.743937
SNORD20	1	6	0.0413927	0.78533	0.743937
TAGLN3	1	6	0.0413927	0.78533	0.743937
TGFBI	1	6	0.0413927	0.78533	0.743937
TIGIT	1	6	0.0413927	0.78533	0.743937
VTRNA1-3	1	6	0.0413927	0.78533	0.743937
VLDLR-AS1	3	17	0.491362	1.233	0.741634
NDST3	5	28	0.70757	1.44871	0.741136
LOC153684	7	38	0.851258	1.58092	0.729667
KCNN4	16	85	1.20683	1.92993	0.723104
LOC100128288	9	48	0.959041	1.68215	0.723104
C11orf42	2	11	0.322219	1.04532	0.723104
LILRA6	2	11	0.322219	1.04532	0.723104
LOC440300	2	11	0.322219	1.04532	0.723104
PTPRN2	2	11	0.322219	1.04532	0.723104
RAPSN	2	11	0.322219	1.04532	0.723104
RNF175	2	11	0.322219	1.04532	0.723104
SAXO1	2	11	0.322219	1.04532	0.723104
YPEL4	2	11	0.322219	1.04532	0.723104
HLA-DRA	6	32	0.78533	1.50651	0.721175
TCHH	19	100	1.28103	2.00043	0.719401
DUSP6	7	37	0.851258	1.56937	0.718116
KCNF1	3	16	0.491362	1.20683	0.715464
OR1F1	3	16	0.491362	1.20683	0.715464
PDE6C	3	16	0.491362	1.20683	0.715464
STX16-NPEPL1	3	16	0.491362	1.20683	0.715464
GALNT8	10	52	1.00432	1.71684	0.712516
SLC8A2	10	52	1.00432	1.71684	0.712516
CNR1	4	21	0.612784	1.32428	0.711499
ITM2A	20	103	1.3032	2.01326	0.710063
SOCS1	5	26	0.70757	1.41664	0.70907
TRIM58	5	26	0.70757	1.41664	0.70907
LRRC6	15	77	1.17898	1.88705	0.708077
ACPT	6	31	0.78533	1.49276	0.707431
C5orf56	6	31	0.78533	1.49276	0.707431
BHLHE22	8	41	0.908485	1.61384	0.705357
UBA7	25	127	1.39967	2.10415	0.704472
MADCAM1	10	51	1.00432	1.70842	0.7041
DIRC3	11	56	1.04532	1.74896	0.70364
HIST1H2BN	13	66	1.11727	1.8202	0.70293
MYLK2	14	71	1.14922	1.85187	0.70265
SNAP25	14	70	1.14922	1.84572	0.696499
PIK3IP1	146	724	2.16465	2.8598	0.695148
HR	7	35	0.851258	1.54531	0.694049
CYP4F2	6	30	0.78533	1.47857	0.693237
C1QTNF2	5	25	0.70757	1.39967	0.692104
GRIK3	4	20	0.612784	1.3032	0.690412
HPX	3	15	0.491362	1.17898	0.687615
LINC00346	3	15	0.491362	1.17898	0.687615
PTGER4	3	15	0.491362	1.17898	0.687615
S100A2	3	15	0.491362	1.17898	0.687615
TNFRSF10C	3	15	0.491362	1.17898	0.687615
LRRC63	9	44	0.959041	1.64444	0.685397
NPFFR2	9	44	0.959041	1.64444	0.685397
C15orf48	2	10	0.322219	1.00432	0.682102
CDH18	2	10	0.322219	1.00432	0.682102
CX3CR1	2	10	0.322219	1.00432	0.682102
ITIH2	2	10	0.322219	1.00432	0.682102
LOC100129148	2	10	0.322219	1.00432	0.682102
LOC100129973	2	10	0.322219	1.00432	0.682102
LOC101409256	2	10	0.322219	1.00432	0.682102
LRRC37A	2	10	0.322219	1.00432	0.682102
NPIPB3	2	10	0.322219	1.00432	0.682102
SPEM1	2	10	0.322219	1.00432	0.682102
TEKT5	2	10	0.322219	1.00432	0.682102
TMC2	2	10	0.322219	1.00432	0.682102
TTC23L	2	10	0.322219	1.00432	0.682102
ZNF595	2	10	0.322219	1.00432	0.682102
SCN1B	53	254	1.72509	2.405	0.67991
FOXQ1	42	201	1.62428	2.30341	0.67913
CCER2	6	29	0.78533	1.46389	0.678563
KCNA7	6	29	0.78533	1.46389	0.678563
MATN1	6	29	0.78533	1.46389	0.678563
EFCAB12	9	43	0.959041	1.63448	0.675436
TMEM151A	9	43	0.959041	1.63448	0.675436
LINC01176	5	24	0.70757	1.38202	0.674447
LOC100128531	5	24	0.70757	1.38202	0.674447
MYH15	11	52	1.04532	1.71684	0.671515
DNAAF1	14	66	1.14922	1.8202	0.670982
GLYCTK-AS1	4	19	0.612784	1.28103	0.66825
ZNF341-AS1	4	19	0.612784	1.28103	0.66825
ACOT6	1	5	0.0413927	0.70757	0.666177
C10orf67	1	5	0.0413927	0.70757	0.666177
C11orf91	1	5	0.0413927	0.70757	0.666177
C5orf66-AS1	1	5	0.0413927	0.70757	0.666177
CALHM3	1	5	0.0413927	0.70757	0.666177
CAMK2A	1	5	0.0413927	0.70757	0.666177
CPNE4	1	5	0.0413927	0.70757	0.666177
CSMD2	1	5	0.0413927	0.70757	0.666177
DNAH8	1	5	0.0413927	0.70757	0.666177
DRC1	1	5	0.0413927	0.70757	0.666177
ERICH6-AS1	1	5	0.0413927	0.70757	0.666177
ESR1	1	5	0.0413927	0.70757	0.666177
GAS2L2	1	5	0.0413927	0.70757	0.666177
GLT1D1	1	5	0.0413927	0.70757	0.666177
GREM2	1	5	0.0413927	0.70757	0.666177
HES2	1	5	0.0413927	0.70757	0.666177
HNF1B	1	5	0.0413927	0.70757	0.666177
KCNK2	1	5	0.0413927	0.70757	0.666177
LGI4	1	5	0.0413927	0.70757	0.666177
LINC00884	1	5	0.0413927	0.70757	0.666177
LINC00961	1	5	0.0413927	0.70757	0.666177
LOC101928266	1	5	0.0413927	0.70757	0.666177
LOC102724301	1	5	0.0413927	0.70757	0.666177
LOC153910	1	5	0.0413927	0.70757	0.666177
LOC643770	1	5	0.0413927	0.70757	0.666177
LRRC71	1	5	0.0413927	0.70757	0.666177
LY6G6C	1	5	0.0413927	0.70757	0.666177
LYZ	1	5	0.0413927	0.70757	0.666177
MEP1B	1	5	0.0413927	0.70757	0.666177
MIR219A1	1	5	0.0413927	0.70757	0.666177
MIR339	1	5	0.0413927	0.70757	0.666177
MIR3662	1	5	0.0413927	0.70757	0.666177
MIR4469	1	5	0.0413927	0.70757	0.666177
MIR4500HG	1	5	0.0413927	0.70757	0.666177
MSR1	1	5	0.0413927	0.70757	0.666177
MYEOV	1	5	0.0413927	0.70757	0.666177
NAV2-AS4	1	5	0.0413927	0.70757	0.666177
ODF4	1	5	0.0413927	0.70757	0.666177
PGR	1	5	0.0413927	0.70757	0.666177
PPEF2	1	5	0.0413927	0.70757	0.666177
PTGER1	1	5	0.0413927	0.70757	0.666177
PVRL3-AS1	1	5	0.0413927	0.70757	0.666177
RGS11	1	5	0.0413927	0.70757	0.666177
RNF183	1	5	0.0413927	0.70757	0.666177
S100P	1	5	0.0413927	0.70757	0.666177
SCT	1	5	0.0413927	0.70757	0.666177
SMCR2	1	5	0.0413927	0.70757	0.666177
SMPX	1	5	0.0413927	0.70757	0.666177
SNORD119	1	5	0.0413927	0.70757	0.666177
SPHKAP	1	5	0.0413927	0.70757	0.666177
STX19	1	5	0.0413927	0.70757	0.666177
SYCE1	1	5	0.0413927	0.70757	0.666177
TTC21B-AS1	1	5	0.0413927	0.70757	0.666177
UPB1	1	5	0.0413927	0.70757	0.666177
ZNF727	1	5	0.0413927	0.70757	0.666177
AKR7A2P1	9	42	0.959041	1.62428	0.665241
PODNL1	6	28	0.78533	1.44871	0.663376
HRAT92	8	37	0.908485	1.56937	0.660889
PTPRO	8	37	0.908485	1.56937	0.660889
CCDC185	3	14	0.491362	1.14922	0.657857
CHST13	3	14	0.491362	1.14922	0.657857
DNAJC5G	3	14	0.491362	1.14922	0.657857
LOC100507557	3	14	0.491362	1.14922	0.657857
PFKFB1	3	14	0.491362	1.14922	0.657857
PINLYP	3	14	0.491362	1.14922	0.657857
SNORD37	3	14	0.491362	1.14922	0.657857
TNRC18P1	5	23	0.70757	1.36361	0.656042
EVA1C	7	32	0.851258	1.50651	0.655247
MYPN	7	32	0.851258	1.50651	0.655247
WNT6	11	50	1.04532	1.69984	0.654515
NGF	10	45	1.00432	1.65418	0.649855
L1CAM	38	170	1.58092	2.2307	0.649779
SFRP4	16	71	1.20683	1.85187	0.645044
C9orf41-AS1	4	18	0.612784	1.25768	0.644895
LINC01410	4	18	0.612784	1.25768	0.644895
RRN3P2	4	18	0.612784	1.25768	0.644895
TMIE	4	18	0.612784	1.25768	0.644895
ARL9	2	9	0.322219	0.959041	0.636822
C1QL3	2	9	0.322219	0.959041	0.636822
LOC100505915	2	9	0.322219	0.959041	0.636822
LOC101929374	2	9	0.322219	0.959041	0.636822
LY6G6D	5	22	0.70757	1.34439	0.636822
MIR4635	2	9	0.322219	0.959041	0.636822
MIRLET7BHG	2	9	0.322219	0.959041	0.636822
MPL	2	9	0.322219	0.959041	0.636822
PDZRN3-AS1	5	22	0.70757	1.34439	0.636822
SCARNA8	2	9	0.322219	0.959041	0.636822
SERPINC1	2	9	0.322219	0.959041	0.636822
SPATA9	2	9	0.322219	0.959041	0.636822
UBE2Q1-AS1	2	9	0.322219	0.959041	0.636822
UTAT33	2	9	0.322219	0.959041	0.636822
ATP2B3	9	39	0.959041	1.59218	0.633135
CNBD2	9	39	0.959041	1.59218	0.633135
HYAL1	9	39	0.959041	1.59218	0.633135
FOXG1-AS1	6	26	0.78533	1.41664	0.631311
HIST2H2BF	6	26	0.78533	1.41664	0.631311
MSH5	6	26	0.78533	1.41664	0.631311
NPPA	6	26	0.78533	1.41664	0.631311
PARP10	36	154	1.55751	2.1878	0.630295
TSPEAR	10	43	1.00432	1.63448	0.630156
DUSP26	7	30	0.851258	1.47857	0.627308
LINC01590	7	30	0.851258	1.47857	0.627308
SPAG17	7	30	0.851258	1.47857	0.627308
CD4	3	13	0.491362	1.11727	0.62591
FLJ42627	3	13	0.491362	1.11727	0.62591
HMCN2	3	13	0.491362	1.11727	0.62591
KCNH1	3	13	0.491362	1.11727	0.62591
LINC00969	3	13	0.491362	1.11727	0.62591
LOC101927051	3	13	0.491362	1.11727	0.62591
CRTAC1	30	127	1.47857	2.10415	0.625579
ATE1-AS1	9	38	0.959041	1.58092	0.621884
ATP12A	4	17	0.612784	1.233	0.620212
CASQ2	4	17	0.612784	1.233	0.620212
CDRT15P1	4	17	0.612784	1.233	0.620212
LGR6	4	17	0.612784	1.233	0.620212
LOC100133331	4	17	0.612784	1.233	0.620212
SASH3	4	17	0.612784	1.233	0.620212
SP100	4	17	0.612784	1.233	0.620212
ABCA8	10	42	1.00432	1.62428	0.619961
IFNA22P	11	46	1.04532	1.6637	0.618378
KLHDC1	5	21	0.70757	1.32428	0.616712
PTPRH	5	21	0.70757	1.32428	0.616712
NAALADL1	6	25	0.78533	1.39967	0.614344
NPC1L1	60	247	1.77887	2.39287	0.613998
LOC100507487	7	29	0.851258	1.46389	0.612635
PRAP1	7	29	0.851258	1.46389	0.612635
LOC100507053	13	53	1.11727	1.72509	0.607823
ZFP2	16	65	1.20683	1.81358	0.606755
NTN3	10	40	1.00432	1.60314	0.598823
ZNF469	9	36	0.959041	1.55751	0.598466
TCTE1	7	28	0.851258	1.44871	0.597448
TF	7	28	0.851258	1.44871	0.597448
ZFR2	6	24	0.78533	1.38202	0.596687
CYP2W1	5	20	0.70757	1.3032	0.595626
MLKL	5	20	0.70757	1.3032	0.595626
ABCC3	4	16	0.612784	1.20683	0.594042
LINC01285	4	16	0.612784	1.20683	0.594042
SNORA60	4	16	0.612784	1.20683	0.594042
SELPLG	16	63	1.20683	1.80003	0.593203
CACNA1B	70	274	1.84572	2.43791	0.592191
BEST1	25	98	1.39967	1.99167	0.591995
CRYM	24	94	1.38202	1.97359	0.591573
C2-AS1	3	12	0.491362	1.08279	0.591424
CDRT1	3	12	0.491362	1.08279	0.591424
LTB	3	12	0.491362	1.08279	0.591424
SGCG	3	12	0.491362	1.08279	0.591424
SRMS	3	12	0.491362	1.08279	0.591424
TRANK1	3	12	0.491362	1.08279	0.591424
STMND1	32	125	1.50651	2.09726	0.590752
IL20RB	29	113	1.46389	2.05346	0.58957
DACH2	18	70	1.25768	1.84572	0.588039
KIF12	10	39	1.00432	1.59218	0.587855
ADH6	2	8	0.322219	0.908485	0.586266
ALOX15B	2	8	0.322219	0.908485	0.586266
CPAMD8	2	8	0.322219	0.908485	0.586266
CYP3A4	2	8	0.322219	0.908485	0.586266
DMGDH	2	8	0.322219	0.908485	0.586266
DSCAS	2	8	0.322219	0.908485	0.586266
F11-AS1	2	8	0.322219	0.908485	0.586266
FAM180B	2	8	0.322219	0.908485	0.586266
GFRA2	2	8	0.322219	0.908485	0.586266
GOLGA6L10	2	8	0.322219	0.908485	0.586266
GOLGA8H	2	8	0.322219	0.908485	0.586266
GRIA2	2	8	0.322219	0.908485	0.586266
KLHDC7A	2	8	0.322219	0.908485	0.586266
LINC00412	2	8	0.322219	0.908485	0.586266
LKAAEAR1	2	8	0.322219	0.908485	0.586266
LOC100128076	2	8	0.322219	0.908485	0.586266
LOC102724467	2	8	0.322219	0.908485	0.586266
MED4-AS1	2	8	0.322219	0.908485	0.586266
OAS2	2	8	0.322219	0.908485	0.586266
SLC8A3	2	8	0.322219	0.908485	0.586266
VHLL	2	8	0.322219	0.908485	0.586266
DNAH6	37	143	1.56937	2.15564	0.586266
ZNF542P	8	31	0.908485	1.49276	0.584275
FES	19	73	1.28103	1.86392	0.582884
FBLN2	47	179	1.67302	2.2531	0.580075
CATSPER3	11	42	1.04532	1.62428	0.578959
FANK1	11	42	1.04532	1.62428	0.578959
ACSL5	6	23	0.78533	1.36361	0.578282
PDE2A	10	38	1.00432	1.58092	0.576604
ST8SIA5	10	38	1.00432	1.58092	0.576604
NMUR1	9	34	0.959041	1.53275	0.573713
FAM46B	27	101	1.43297	2.00475	0.571782
AMPD1	1	4	0.0413927	0.612784	0.571391
ATAD3C	1	4	0.0413927	0.612784	0.571391
C16orf90	1	4	0.0413927	0.612784	0.571391
C17orf82	1	4	0.0413927	0.612784	0.571391
C4orf22	1	4	0.0413927	0.612784	0.571391
CLVS1	1	4	0.0413927	0.612784	0.571391
CPA5	1	4	0.0413927	0.612784	0.571391
CXCL1	1	4	0.0413927	0.612784	0.571391
CYP1A2	1	4	0.0413927	0.612784	0.571391
CYP24A1	1	4	0.0413927	0.612784	0.571391
DLG1-AS1	1	4	0.0413927	0.612784	0.571391
DRAIC	1	4	0.0413927	0.612784	0.571391
EPHA1	1	4	0.0413927	0.612784	0.571391
FAM150B	1	4	0.0413927	0.612784	0.571391
FAM167A-AS1	1	4	0.0413927	0.612784	0.571391
FAM87B	1	4	0.0413927	0.612784	0.571391
FKSG29	1	4	0.0413927	0.612784	0.571391
GAS6-AS2	1	4	0.0413927	0.612784	0.571391
IFITM4P	1	4	0.0413927	0.612784	0.571391
KBTBD12	1	4	0.0413927	0.612784	0.571391
KLK9	1	4	0.0413927	0.612784	0.571391
KRT75	1	4	0.0413927	0.612784	0.571391
LINC01096	1	4	0.0413927	0.612784	0.571391
LMO3	1	4	0.0413927	0.612784	0.571391
LOC100505716	1	4	0.0413927	0.612784	0.571391
LOC100506281	1	4	0.0413927	0.612784	0.571391
LOC101927166	1	4	0.0413927	0.612784	0.571391
LOC101927914	1	4	0.0413927	0.612784	0.571391
LOC101929563	1	4	0.0413927	0.612784	0.571391
LOC102724659	1	4	0.0413927	0.612784	0.571391
LOC115110	1	4	0.0413927	0.612784	0.571391
LOC646626	1	4	0.0413927	0.612784	0.571391
LRRC36	1	4	0.0413927	0.612784	0.571391
MEIOB	1	4	0.0413927	0.612784	0.571391
MEIS1-AS2	1	4	0.0413927	0.612784	0.571391
MIR4793	1	4	0.0413927	0.612784	0.571391
MIR942	1	4	0.0413927	0.612784	0.571391
MIR98	1	4	0.0413927	0.612784	0.571391
MPP4	1	4	0.0413927	0.612784	0.571391
MYHAS	1	4	0.0413927	0.612784	0.571391
NTRK3	1	4	0.0413927	0.612784	0.571391
NUTM2B	1	4	0.0413927	0.612784	0.571391
PTPN22	1	4	0.0413927	0.612784	0.571391
RAB19	1	4	0.0413927	0.612784	0.571391
RALYL	1	4	0.0413927	0.612784	0.571391
RBP3	1	4	0.0413927	0.612784	0.571391
RELN	1	4	0.0413927	0.612784	0.571391
RNASE1	1	4	0.0413927	0.612784	0.571391
RNF222	1	4	0.0413927	0.612784	0.571391
SCARNA20	1	4	0.0413927	0.612784	0.571391
SCHIP1	1	4	0.0413927	0.612784	0.571391
SDPR	1	4	0.0413927	0.612784	0.571391
SEBOX	1	4	0.0413927	0.612784	0.571391
SERPINB5	1	4	0.0413927	0.612784	0.571391
SLC39A2	1	4	0.0413927	0.612784	0.571391
SNORA47	1	4	0.0413927	0.612784	0.571391
SNORA74A	1	4	0.0413927	0.612784	0.571391
ST8SIA2	1	4	0.0413927	0.612784	0.571391
TSPO2	1	4	0.0413927	0.612784	0.571391
UBOX5-AS1	1	4	0.0413927	0.612784	0.571391
UPK1A-AS1	1	4	0.0413927	0.612784	0.571391
ZAN	1	4	0.0413927	0.612784	0.571391
ZBTB32	1	4	0.0413927	0.612784	0.571391
SLC5A11	12	45	1.08279	1.65418	0.571391
CLDN4	8	30	0.908485	1.47857	0.570081
SYTL2	42	156	1.62428	2.1934	0.569121
CDIPT-AS1	11	41	1.04532	1.61384	0.568519
LOC286059	17	63	1.233	1.80003	0.567033
FABP5	4	15	0.612784	1.17898	0.566193
PCSK1	4	15	0.612784	1.17898	0.566193
RAB6C	4	15	0.612784	1.17898	0.566193
RPS2P32	4	15	0.612784	1.17898	0.566193
SGK2	4	15	0.612784	1.17898	0.566193
VSIG2	4	15	0.612784	1.17898	0.566193
TMEM151B	7	26	0.851258	1.41664	0.565382
CCDC178	12	44	1.08279	1.64444	0.561653
ANKRD26P1	6	22	0.78533	1.34439	0.559062
C1orf162	6	22	0.78533	1.34439	0.559062
LRTM2	6	22	0.78533	1.34439	0.559062
KCP	19	69	1.28103	1.83948	0.558445
VGF	54	195	1.7332	2.29026	0.55706
MAGEC1	23	83	1.36361	1.9196	0.555989
HIST1H2AL	8	29	0.908485	1.46389	0.555408
LOC285593	8	29	0.908485	1.46389	0.555408
LOC100288162	15	54	1.17898	1.7332	0.55422
ACP5	3	11	0.491362	1.04532	0.553961
CCDC140	3	11	0.491362	1.04532	0.553961
GVINP1	3	11	0.491362	1.04532	0.553961
KCNH5	3	11	0.491362	1.04532	0.553961
KEL	3	11	0.491362	1.04532	0.553961
LINC01337	3	11	0.491362	1.04532	0.553961
PIK3IP1-AS1	3	11	0.491362	1.04532	0.553961
PPP1R3C	3	11	0.491362	1.04532	0.553961
RBMXL2	3	11	0.491362	1.04532	0.553961
SNORA15	3	11	0.491362	1.04532	0.553961
GRIK2	10	36	1.00432	1.55751	0.553186
PLK5	21	75	1.32428	1.87564	0.551357
NOTUM	30	107	1.47857	2.02979	0.551223
EFNA1	299	1064	2.47582	3.02698	0.551166
NLRP1	23	82	1.36361	1.91434	0.550731
LINC00618	5	18	0.70757	1.25768	0.550108
LOC100506258	5	18	0.70757	1.25768	0.550108
ZC3H12D	5	18	0.70757	1.25768	0.550108
TRIM67	16	57	1.20683	1.75664	0.54981
NFATC2	29	103	1.46389	2.01326	0.549366
C1orf228	7	25	0.851258	1.39967	0.548415
LOC100240735	7	25	0.851258	1.39967	0.548415
PAX5	41	145	1.61384	2.16167	0.547826
HOTTIP	26	92	1.41664	1.96426	0.547619
ITPR1-AS1	9	32	0.959041	1.50651	0.547464
LOC440028	9	32	0.959041	1.50651	0.547464
BCO2	11	39	1.04532	1.59218	0.546854
LYPLAL1-AS1	11	39	1.04532	1.59218	0.546854
PCDH8	23	81	1.36361	1.90902	0.545409
ARHGAP4	81	283	1.90902	2.45194	0.542919
ZFHX4-AS1	24	84	1.38202	1.9248	0.542779
CDH15	10	35	1.00432	1.54531	0.540986
LINC00240	10	35	1.00432	1.54531	0.540986
LOC389247	10	35	1.00432	1.54531	0.540986
ZNF793-AS1	10	35	1.00432	1.54531	0.540986
SOCS2-AS1	27	94	1.43297	1.97359	0.54062
TMEM119	8	28	0.908485	1.44871	0.540221
TOX	45	156	1.65418	2.1934	0.539226
HMX2	6	21	0.78533	1.32428	0.538953
POU4F2	6	21	0.78533	1.32428	0.538953
FAM131B	24	83	1.38202	1.9196	0.537584
VWA5B2	31	107	1.49276	2.02979	0.537029
PAX7	13	45	1.11727	1.65418	0.536905
C1orf234	4	14	0.612784	1.14922	0.536435
CXCL2	4	14	0.612784	1.14922	0.536435
DNAJB13	4	14	0.612784	1.14922	0.536435
LINC01063	4	14	0.612784	1.14922	0.536435
LOC101928323	4	14	0.612784	1.14922	0.536435
RAET1G	4	14	0.612784	1.14922	0.536435
LINC01140	9	31	0.959041	1.49276	0.533719
NDUFA4L2	9	31	0.959041	1.49276	0.533719
SHISA4	57	195	1.75664	2.29026	0.533621
ABHD1	14	48	1.14922	1.68215	0.532926
FAXDC2	52	177	1.71684	2.24822	0.531381
MGAM	7	24	0.851258	1.38202	0.530759
SNORD50B	7	24	0.851258	1.38202	0.530759
KCNC3	207	702	2.31618	2.8464	0.530219
CD96	2	7	0.322219	0.851258	0.529039
CTAGE1	2	7	0.322219	0.851258	0.529039
EVA1A	23	78	1.36361	1.89265	0.529039
GGNBP1	2	7	0.322219	0.851258	0.529039
IGSF21	2	7	0.322219	0.851258	0.529039
IMPG2	2	7	0.322219	0.851258	0.529039
KRT80	2	7	0.322219	0.851258	0.529039
LINC00683	2	7	0.322219	0.851258	0.529039
LIPI	2	7	0.322219	0.851258	0.529039
LOC100505921	2	7	0.322219	0.851258	0.529039
LOC101929268	2	7	0.322219	0.851258	0.529039
LOC101929439	2	7	0.322219	0.851258	0.529039
LOC101929626	2	7	0.322219	0.851258	0.529039
LOC101929741	2	7	0.322219	0.851258	0.529039
TMEM262	2	7	0.322219	0.851258	0.529039
TXNRD3NB	2	7	0.322219	0.851258	0.529039
UNC80	2	7	0.322219	0.851258	0.529039
ZNF763	2	7	0.322219	0.851258	0.529039
CASS4	26	88	1.41664	1.94498	0.528335
DNAH7	26	88	1.41664	1.94498	0.528335
MYOM2	237	800	2.37493	2.90314	0.528213
ADCY10	5	17	0.70757	1.233	0.525426
LOC101928222	5	17	0.70757	1.233	0.525426
SEPSECS-AS1	5	17	0.70757	1.233	0.525426
TPBGL	5	17	0.70757	1.233	0.525426
CCR6	8	27	0.908485	1.43297	0.524484
GABBR2	104	348	2.01745	2.5417	0.524253
LINC00659	12	40	1.08279	1.60314	0.520359
POMC	9	30	0.959041	1.47857	0.519525
FOXA3	19	63	1.28103	1.80003	0.518996
SUSD4	26	86	1.41664	1.935	0.518363
IGFBP6	16	53	1.20683	1.72509	0.518269
CHST5	6	20	0.78533	1.3032	0.517866
NAT16	6	20	0.78533	1.3032	0.517866
RPL13AP20	6	20	0.78533	1.3032	0.517866
ATP1A2	23	76	1.36361	1.88138	0.517773
CACTIN-AS1	13	43	1.11727	1.63448	0.517206
MRVI1	13	43	1.11727	1.63448	0.517206
C1S	27	89	1.43297	1.94988	0.516908
CYP27A1	28	92	1.44871	1.96426	0.515553
TAC1	28	92	1.44871	1.96426	0.515553
BAIAP3	148	484	2.17056	2.68494	0.51438
ALDH1L1-AS2	3	10	0.491362	1.00432	0.51296
ANO9	3	10	0.491362	1.00432	0.51296
DMRTA1	3	10	0.491362	1.00432	0.51296
DNTT	3	10	0.491362	1.00432	0.51296
FBXO15	3	10	0.491362	1.00432	0.51296
LOC100507468	3	10	0.491362	1.00432	0.51296
LOC102724691	3	10	0.491362	1.00432	0.51296
MAT1A	3	10	0.491362	1.00432	0.51296
PKN2-AS1	3	10	0.491362	1.00432	0.51296
SLC44A4	3	10	0.491362	1.00432	0.51296
TMEM132B	3	10	0.491362	1.00432	0.51296
TRIL	3	10	0.491362	1.00432	0.51296
CDH7	7	23	0.851258	1.36361	0.512354
CHRNB2	7	23	0.851258	1.36361	0.512354
IGSF22	7	23	0.851258	1.36361	0.512354
FIGNL2	11	36	1.04532	1.55751	0.512184
CITED4	44	143	1.64444	2.15564	0.511201
HCG27	12	39	1.08279	1.59218	0.509391
LOC645166	17	55	1.233	1.74115	0.508155
[truncated: 24,370 more rows]

## Sheet: DESeq
no	id	baseMean	baseMeanA	baseMeanB	foldChange	log2FoldChange	pval	padj	log2FC	log(p)	log(q)
1683	BEND2	97969.1	195923	15.2127	7.76463e-05	-13.6527	0	0	13.6527	10	10
16417	NIPBL	33804.1	61929.6	5678.68	0.0916958	-3.447	6.27495e-109	6.06631e-105	3.447	10	10
12633	LOX	2477.26	4451.41	503.106	0.113022	-3.14533	7.43472e-49	4.79167e-45	3.14533	10	10
5649	EMILIN2	1670.24	2439.67	900.809	0.369234	-1.43739	9.18251e-11	4.43859e-07	1.43739	10	6.35275
1326	ATF3	6469.16	8392.99	4545.34	0.541563	-0.884798	4.74444e-08	0.000183467	0.884798	7.32382	3.73644
25277	WDR90	6303.85	8172.12	4435.59	0.542771	-0.881585	5.93073e-08	0.000191118	0.881585	7.22689	3.7187
18157	PIK3IP1	412.466	666.286	158.647	0.238106	-2.07032	8.15355e-08	0.000225213	2.07032	7.08865	3.64741
3499	CHEK2	1076.75	620.271	1533.22	2.47186	1.3056	3.03065e-07	0.000658486	-1.3056	6.51846	3.18145
22496	SQSTM1	12891.9	16230.1	9553.57	0.588632	-0.764562	3.31605e-07	0.000658486	0.764562	6.47938	3.18145
5473	EFNA1	652.041	979.182	324.9	0.331807	-1.59158	3.40567e-07	0.000658486	1.59158	6.4678	3.18145
8104	HEY2	1310.84	1829.52	792.147	0.43298	-1.20763	3.93774e-07	0.000692148	1.20763	6.40475	3.1598
5439	EEF1A2	7346.53	9331.68	5361.39	0.574536	-0.79953	4.95456e-07	0.000798304	0.79953	6.30499	3.09783
20247	RPRM	821.23	1187.17	455.294	0.383513	-1.38265	1.03525e-06	0.00153974	1.38265	5.98495	2.81255
22400	SPHK1	982.22	1377.67	586.775	0.42592	-1.23134	2.98023e-06	0.00411591	1.23134	5.52575	2.38553
20209	RPL35	6466.33	4823.21	8109.45	1.68134	0.749612	3.50457e-06	0.00451739	-0.749612	5.45537	2.34511
7897	H1F0	16741.3	20570.2	12912.3	0.62772	-0.671807	4.65485e-06	0.00562509	0.671807	5.33209	2.24987
16000	MYOM2	496.878	736.227	257.529	0.349796	-1.51541	1.36186e-05	0.0154891	1.51541	4.86587	1.80997
1713	BHLHE41	722.022	1022.44	421.609	0.412358	-1.27803	1.6451e-05	0.0176711	1.27803	4.78381	1.75274
6892	FSCN1	4295.59	5360.65	3230.52	0.602636	-0.73064	2.37818e-05	0.0242012	0.73064	4.62375	1.61616
21754	SNHG15	3814.16	4766.15	2862.16	0.600518	-0.73572	3.21519e-05	0.0310828	0.73572	4.49279	1.50748
9245	KCNC3	435.485	646.039	224.931	0.348169	-1.52214	3.66345e-05	0.0337299	1.52214	4.43611	1.47199
18279	PLAT	3625.66	2727.72	4523.6	1.65838	0.729776	4.4127e-05	0.0387816	-0.729776	4.3553	1.41137
9033	IRS4	30172.6	24445.5	35899.8	1.46856	0.554406	9.51858e-05	0.0800182	-0.554406	4.02143	1.09681
7116	GATA2	3510.41	4321.65	2699.17	0.624568	-0.679069	0.000159807	0.123667	0.679069	3.79641	0.907746
25665	ZFPM1	592.417	827.335	357.498	0.432108	-1.21054	0.000159901	0.123667	1.21054	3.79615	0.907746
2476	C9orf40	2213.57	1651.91	2775.23	1.68001	0.748473	0.000196632	0.146226	-0.748473	3.70635	0.834976
8638	IDH2	5015.55	6081.24	3949.87	0.649517	-0.62256	0.000209156	0.149779	0.62256	3.67953	0.82455
24402	TSPYL2	4688.29	5674.47	3702.12	0.652417	-0.616135	0.000286777	0.194589	0.616135	3.54246	0.710882
8650	IER2	3105.91	3813.66	2398.17	0.628838	-0.669239	0.000291858	0.194589	0.669239	3.53483	0.710882
9564	KLF10	2432.22	3013.93	1850.52	0.613988	-0.703718	0.000333475	0.212424	0.703718	3.47694	0.672796
24866	UQCRBP1	111.267	31.2897	191.245	6.11209	2.61167	0.000352223	0.212424	-2.61167	3.45318	0.672796
4888	DHRS2	372.706	541.127	204.285	0.377517	-1.40539	0.000352748	0.212424	1.40539	3.45254	0.672796
21756	SNHG17	2842.56	3493.4	2191.71	0.627388	-0.672571	0.000362555	0.212424	0.672571	3.44063	0.672796
20216	RPL37A	18441	15240.8	21641.1	1.41995	0.505836	0.000507386	0.275609	-0.505836	3.29466	0.559706
8412	HOXC6	1228.93	1575.53	882.336	0.560027	-0.836433	0.00052758	0.275609	0.836433	3.27771	0.559706
4682	DDB2	2239.28	2768.21	1710.34	0.61785	-0.694671	0.000528493	0.275609	0.694671	3.27696	0.559706
2800	CCDC130	1802.31	2252.86	1351.76	0.600019	-0.736919	0.000548241	0.275609	0.736919	3.26103	0.559706
5800	ERF	4996.79	5988.29	4005.29	0.668853	-0.580238	0.000549811	0.275609	0.580238	3.25979	0.559706
21753	SNHG12	1481.79	1873.7	1089.88	0.581674	-0.781718	0.00056198	0.275609	0.781718	3.25028	0.559706
703	AMOTL2	1668.37	2093.65	1243.09	0.593746	-0.752081	0.000570177	0.275609	0.752081	3.24399	0.559706
9692	KREMEN2	342.553	496.033	189.072	0.381168	-1.3915	0.000653205	0.292077	1.3915	3.18495	0.534502
7022	GADD45B	904.689	1183.49	625.894	0.528856	-0.919052	0.00065339	0.292077	0.919052	3.18483	0.534502
5276	DSP	19465.3	22766	16164.6	0.710032	-0.494044	0.000657402	0.292077	0.494044	3.18217	0.534502
1581	BAIAP3	303.119	445.417	160.82	0.361054	-1.46971	0.000679637	0.292077	1.46971	3.16772	0.534502
9183	JUND	2072.1	2562.07	1582.12	0.617516	-0.695451	0.000681561	0.292077	0.695451	3.1665	0.534502
4129	CRIP2	403.103	571.496	234.71	0.410694	-1.28386	0.000694883	0.292077	1.28386	3.15809	0.534502
20271	RPS24	5076.29	4092.5	6060.09	1.48078	0.566355	0.000715253	0.294243	-0.566355	3.14554	0.531294
7943	HAP1	597.257	809.85	384.664	0.474982	-1.07406	0.00074485	0.298959	1.07406	3.12793	0.524388
17710	PCDH9	4159.76	3328.67	4990.85	1.49935	0.584341	0.000757641	0.298959	-0.584341	3.12054	0.524388
24431	TTC21A	124.261	206.144	42.3782	0.205576	-2.28225	0.000859775	0.332475	2.28225	3.06562	0.478241
8398	HOXB6	2635.34	3207.19	2063.49	0.643396	-0.636221	0.000921941	0.349524	0.636221	3.0353	0.456523
25390	XIST	58583	49321.7	67844.3	1.37555	0.460005	0.000951683	0.353861	-0.460005	3.02151	0.451167
5937	EYA1	1055.58	758.314	1352.84	1.78401	0.835128	0.00101286	0.369504	-0.835128	2.99445	0.432381
8336	HNRNPC	10807.5	8976.45	12638.5	1.40796	0.493607	0.00113157	0.404862	-0.493607	2.94632	0.392692
3929	COL6A2	3486.48	4183.61	2789.36	0.666734	-0.584816	0.00115166	0.404862	0.584816	2.93867	0.392692
20633	SCN1B	145.672	233.752	57.5909	0.246376	-2.02107	0.00123068	0.424914	2.02107	2.90985	0.371699
21605	SMARCD3	2478.9	3008.41	1949.4	0.647983	-0.625971	0.00132498	0.449446	0.625971	2.87779	0.347323
17699	PCDH10	8887.3	10396.4	7378.16	0.709681	-0.494758	0.00139018	0.463434	0.494758	2.85693	0.334012
3237	CDKN1C	493.381	672.728	314.034	0.466806	-1.0991	0.00145139	0.475639	1.0991	2.83821	0.322723
9142	JAG2	2986.95	3590.95	2382.96	0.663602	-0.59161	0.00148889	0.479796	0.59161	2.82714	0.318944
1362	ATOH8	72.1094	127.919	16.2993	0.127419	-2.97235	0.00153433	0.486333	2.97235	2.81408	0.313067
3553	CHRM4	57.8061	105.833	9.77959	0.0924062	-3.43587	0.00156588	0.488329	3.43587	2.80524	0.311288
24548	TUBB2B	1346.88	1683.2	1010.56	0.600379	-0.736054	0.00162723	0.499405	0.736054	2.78855	0.301547
8406	HOXC11	558.195	749.111	367.278	0.490285	-1.02831	0.00167132	0.500157	1.02831	2.77694	0.300894
19550	RASGRF1	46.43	87.427	5.43311	0.0621445	-4.00823	0.00168142	0.500157	4.00823	2.77432	0.300894
3622	CITED2	4609.08	5450.84	3767.32	0.691144	-0.532942	0.00174368	0.51082	0.532942	2.75853	0.291732
16054	NACA2	358.849	213.506	504.192	2.36149	1.2397	0.00178808	0.516008	-1.2397	2.74761	0.287344
4690	DDIT3	561.831	750.952	372.711	0.496318	-1.01066	0.00194302	0.552474	1.01066	2.71152	0.257688
9181	JUN	21911.5	25264.6	18558.4	0.734563	-0.445042	0.00199865	0.560058	0.445042	2.69926	0.251767
405	ADM	975.053	1240.54	709.564	0.571978	-0.805967	0.00207404	0.572879	0.805967	2.68318	0.241937
6727	FLT1	1029.75	755.553	1303.95	1.72582	0.787278	0.00211539	0.576072	-0.787278	2.67461	0.239523
22374	SPDYC	259.749	378.237	141.261	0.373472	-1.42093	0.00218113	0.578774	1.42093	2.66132	0.237491
23990	TNRC18	8920.43	10372.5	7468.35	0.720013	-0.473906	0.00218518	0.578774	0.473906	2.66051	0.237491
13127	2018-03-03	606.321	799.727	412.916	0.516321	-0.953659	0.0025184	0.658018	0.953659	2.59887	0.181762
18058	PHF21B	1314.59	1631.66	997.518	0.611351	-0.709928	0.00256169	0.660403	0.709928	2.59147	0.180191
1516	B3GALNT2	3654.68	4324.41	2984.95	0.690255	-0.534799	0.00266599	0.67825	0.534799	2.57414	0.16861
23936	TNFRSF12A	720.77	934.088	507.452	0.543259	-0.880287	0.00275406	0.685604	0.880287	2.56003	0.163927
25634	ZFAS1	2516.73	3016.69	2016.77	0.668537	-0.580921	0.00276582	0.685604	0.580921	2.55818	0.163927
7112	GAS8	1305.52	1617.86	993.172	0.61388	-0.703971	0.00284502	0.695388	0.703971	2.54591	0.157773
16358	NFIL3	1317.39	1630.74	1004.04	0.615694	-0.699716	0.0029287	0.695388	0.699716	2.53333	0.157773
6991	GABBR2	216.634	320.259	113.009	0.352866	-1.50281	0.00299053	0.695388	1.50281	2.52425	0.157773
2528	CACNA1B	164.111	252.158	76.0635	0.30165	-1.72905	0.00301784	0.695388	1.72905	2.5203	0.157773
4330	CTH	1609.68	1967.57	1251.79	0.636211	-0.652423	0.00307142	0.695388	0.652423	2.51266	0.157773
22332	SPATA2L	1418.83	1746.7	1090.97	0.624588	-0.679023	0.00308348	0.695388	0.679023	2.51096	0.157773
18396	PM20D1	91.053	152.767	29.3388	0.192049	-2.38045	0.00308853	0.695388	2.38045	2.51025	0.157773
2825	CCDC157	276.641	395.722	157.56	0.398158	-1.32859	0.00309301	0.695388	1.32859	2.50962	0.157773
20195	RPL26L1	465.797	304.614	626.98	2.05828	1.04144	0.00313021	0.695663	-1.04144	2.50443	0.157601
17457	OVGP1	241.055	350.628	131.481	0.374987	-1.41509	0.00319945	0.697951	1.41509	2.49492	0.156175
5325	DUSP4	258.618	372.715	144.521	0.387751	-1.3668	0.0032127	0.697951	1.3668	2.49313	0.156175
19282	PVT1	510.644	680.09	341.199	0.501697	-0.995112	0.00336452	0.714961	0.995112	2.47308	0.145718
22697	STC2	7846.69	9087.8	6605.57	0.726861	-0.460249	0.00337539	0.714961	0.460249	2.47168	0.145718
19563	RASSF1	2704.72	3220.99	2188.46	0.679435	-0.557593	0.00344137	0.714961	0.557593	2.46327	0.145718
16432	NKD1	684.347	886.233	482.46	0.544394	-0.877278	0.00346627	0.714961	0.877278	2.46014	0.145718
13410	MFSD2A	527.37	699.416	355.325	0.508031	-0.977011	0.0035059	0.714961	0.977011	2.4552	0.145718
226	ACTG1P4	64.2038	113.195	15.2127	0.134394	-2.89546	0.00351287	0.714961	2.89546	2.45434	0.145718
16582	NPC1L1	146.254	227.31	65.1973	0.286821	-1.80178	0.0035731	0.719645	1.80178	2.44695	0.142882
6596	FGF9	259.704	372.715	146.694	0.393582	-1.34526	0.00364067	0.720136	1.34526	2.43882	0.142585
5461	EFCAB6	252.386	363.512	141.261	0.3886	-1.36364	0.00365003	0.720136	1.36364	2.4377	0.142585
2516	CABLES1	4588.94	5367.1	3810.78	0.710027	-0.494055	0.00371789	0.726114	0.494055	2.4297	0.138995
4817	DENND2A	389.294	531.924	246.663	0.463718	-1.10868	0.00375998	0.726993	1.10868	2.42481	0.13847
23557	TM7SF2	1961.76	2364.21	1559.3	0.659545	-0.600458	0.00383159	0.733503	0.600458	2.41662	0.134598
6838	FOXQ1	115.308	184.977	45.6381	0.246723	-2.01904	0.00402418	0.762819	2.01904	2.39532	0.117578
237	ACTN2	796.118	1014.15	578.082	0.570015	-0.810928	0.0040949	0.767147	0.810928	2.38776	0.115121
21552	SLIT2	15939	13630.3	18247.6	1.33875	0.420889	0.00413396	0.767147	-0.420889	2.38363	0.115121
1711	BHLHE40	3015.36	3565.18	2465.54	0.691562	-0.532069	0.00416604	0.767147	0.532069	2.38028	0.115121
7655	GPRC5C	602.219	785.002	419.436	0.534312	-0.904247	0.0042438	0.773148	0.904247	2.37224	0.111738
164	ACHE	248.622	357.07	140.174	0.392567	-1.34899	0.0042786	0.773148	1.34899	2.3687	0.111738
4849	DFNB31	1315.46	1616.02	1014.9	0.628028	-0.6711	0.00432799	0.774831	0.6711	2.36371	0.110793
16381	NGFR	85.9082	143.564	28.2522	0.196791	-2.34526	0.00458232	0.812836	2.34526	2.33891	0.0899972
16050	NAB2	1339.84	1640.87	1038.81	0.633086	-0.659526	0.00477849	0.839928	0.659526	2.32071	0.075758
5330	DUSP8	910.062	1142.07	678.052	0.593703	-0.752187	0.00504554	0.878878	0.752187	2.29709	0.0560712
21153	SLC13A3	537.738	704.937	370.538	0.525632	-0.927875	0.00513824	0.887035	0.927875	2.28919	0.0520592
20193	RPL24	4783.87	4009.68	5558.07	1.38616	0.471097	0.00529387	0.892184	-0.471097	2.27623	0.0495453
6412	FBLN1	5618.48	6503.65	4733.32	0.727795	-0.458396	0.0053345	0.892184	0.458396	2.27291	0.0495453
3894	COL12A1	54.7515	97.5501	11.9528	0.12253	-3.02879	0.0053718	0.892184	3.02879	2.26988	0.0495453
21421	SLC43A2	1770.45	2130.46	1410.43	0.662034	-0.595024	0.00541502	0.892184	0.595024	2.2664	0.0495453
1081	ARHGAP4	174.228	260.44	88.0163	0.337952	-1.56511	0.00543366	0.892184	1.56511	2.26491	0.0495453
4549	CYTH3	3096.01	3640.64	2551.39	0.700807	-0.512912	0.00544493	0.892184	0.512912	2.26401	0.0495453
12672	LRCH4	3069.5	3609.35	2529.65	0.700861	-0.5128	0.00554725	0.894696	0.5128	2.25592	0.0483245
1605	BBC3	1110.94	1372.14	849.738	0.619278	-0.691342	0.00555281	0.894696	0.691342	2.25549	0.0483245
6047	FAM132B	1209.37	1485.34	933.408	0.628414	-0.670212	0.00561222	0.896795	0.670212	2.25087	0.0473068
21710	SNAPC4	4566.72	5306.36	3827.08	0.721225	-0.471478	0.00566201	0.897336	0.471478	2.24703	0.0470451
4429	CXXC5	609.116	786.843	431.389	0.548253	-0.867087	0.00583911	0.910588	0.867087	2.23365	0.0406782
10088	LIF	413.837	554.931	272.742	0.491488	-1.02477	0.00583982	0.910588	1.02477	2.2336	0.0406782
6969	FZD7	2397.33	2840.92	1953.74	0.687716	-0.540114	0.00597539	0.924274	0.540114	2.22363	0.0341994
22998	TAF1D	2191.52	2605.32	1777.71	0.682338	-0.551441	0.00613827	0.941932	0.551441	2.21195	0.0259804
9212	KAZN	926.744	1155.88	697.611	0.603534	-0.728493	0.00623468	0.949193	0.728493	2.20519	0.0226456
20233	RPLP2	8920.4	7625.47	10215.3	1.33963	0.421837	0.00635192	0.959487	-0.421837	2.1971	0.0179609
25416	XPR1	3373.35	2802.26	3944.43	1.40759	0.493225	0.00640616	0.960179	-0.493225	2.1934	0.0176479
426	ADRA2A	21.1665	42.3331	0	0	#NAME?	0.00649203	0.965565	0	2.18762	0.0152186
26013	ZNF536	378.71	510.758	246.663	0.482936	-1.0501	0.00662853	0.97834	1.0501	2.17858	0.00951012
20405	RUNX1	417.934	557.692	278.175	0.498797	-1.00348	0.00668253	0.978839	1.00348	2.17506	0.00928884
20108	ROBO1	11201.9	9631.69	12772.1	1.32605	0.40714	0.00700982	1	-0.40714	2.15429	0
5307	DUSP1	1890.62	2255.62	1525.62	0.676363	-0.564129	0.00716293	1	0.564129	2.14491	0
2284	C2orf48	244.73	346.027	143.434	0.414517	-1.2705	0.00743096	1	1.2705	2.12896	0
24957	USP36	5505.61	6339.84	4671.38	0.73683	-0.440595	0.00759133	1	0.440595	2.11968	0
8486	HSCB	1100.44	1350.06	850.824	0.630214	-0.666087	0.00772718	1	0.666087	2.11198	0
8467	HRK	420.107	557.692	282.522	0.506591	-0.981108	0.00783554	1	0.981108	2.10593	0
23847	TMEM79	620.026	792.364	447.688	0.565003	-0.823671	0.00829721	1	0.823671	2.08107	0
13192	MBNL3	2059.03	1678.6	2439.46	1.45328	0.539308	0.008371	1	-0.539308	2.07722	0
23210	TCHP	1867.15	2220.65	1513.66	0.681632	-0.552935	0.00862491	1	0.552935	2.06425	0
8654	IER5L	544.967	703.097	386.837	0.55019	-0.861997	0.00886084	1	0.861997	2.05253	0
21685	SMTN	2469.53	2901.66	2037.41	0.702156	-0.510136	0.00886283	1	0.510136	2.05243	0
18683	PPP1R16A	2651.47	3106.88	2196.06	0.706839	-0.500547	0.00892997	1	0.500547	2.04915	0
8101	HEXIM1	4763.86	5487.65	4040.06	0.736209	-0.441813	0.00897699	1	0.441813	2.04687	0
7505	GOLIM4	6591.25	5641.34	7541.15	1.33677	0.418747	0.0091083	1	-0.418747	2.04056	0
17849	PDE4A	612.331	781.321	443.341	0.567425	-0.817497	0.00913707	1	0.817497	2.03919	0
21026	SHISA2	4091.02	4726.58	3455.46	0.731069	-0.45192	0.00936611	1	0.45192	2.02844	0
24996	UTRN	6078.08	6961.03	5195.14	0.746317	-0.422139	0.00938766	1	0.422139	2.02744	0
15898	MXI1	1991.68	2357.77	1625.59	0.68946	-0.536462	0.00941799	1	0.536462	2.02604	0
16286	NEFL	3311.47	3847.71	2775.23	0.721269	-0.471391	0.00948165	1	0.471391	2.02312	0
5676	ENKD1	1097.55	1339.93	855.171	0.638219	-0.647877	0.00962147	1	0.647877	2.01676	0
16097	NARF	2874.76	3353.51	2396	0.714474	-0.485046	0.00975975	1	0.485046	2.01056	0
13240	MCOLN3	1013.46	1242.38	784.54	0.63148	-0.663191	0.0100146	1	0.663191	1.99937	0
16366	NFKBIL1	1372.99	1652.83	1093.14	0.661375	-0.596459	0.0100401	1	0.596459	1.99826	0
441	AEN	9865.84	11201.7	8529.98	0.76149	-0.393104	0.0101435	1	0.393104	1.99381	0
22785	STX5	2410.53	2827.11	1993.95	0.705296	-0.5037	0.0102178	1	0.5037	1.99064	0
20338	RRP7A	5219.18	4453.25	5985.11	1.34399	0.426518	0.0103692	1	-0.426518	1.98425	0
13468	MIB2	2534.89	2966.08	2103.7	0.709253	-0.495627	0.0104619	1	0.495627	1.98039	0
8417	HOXD10	2451.63	2871.29	2031.98	0.70769	-0.49881	0.0106284	1	0.49881	1.97353	0
19783	RFX2	679.485	855.864	503.106	0.587834	-0.76652	0.0107245	1	0.76652	1.96962	0
8945	INSM2	38.6908	70.8619	6.51973	0.0920061	-3.44213	0.010805	1	3.44213	1.96638	0
9866	L1CAM	98.8699	156.448	41.2916	0.263931	-1.92177	0.0109352	1	1.92177	1.96117	0
9365	KDELC2	5650.49	4838.85	6462.14	1.33547	0.417346	0.0110678	1	-0.417346	1.95594	0
13007	MAK	298.002	405.845	190.159	0.46855	-1.09373	0.0112235	1	1.09373	1.94987	0
22445	SPPL2B	3281.4	3801.69	2761.1	0.726283	-0.461397	0.0112671	1	0.461397	1.94819	0
15950	MYL12B	2022.49	2383.54	1661.44	0.69705	-0.520666	0.0113612	1	0.520666	1.94457	0
16441	NKX1-1	17.9292	0	35.8585	Inf	Inf	0.0114044	1	0	1.94293	0
23119	TBC1D5	1361.49	1088.7	1634.28	1.50113	0.586053	0.0115593	1	-0.586053	1.93707	0
18376	PLS3	54375.1	47788.5	60961.6	1.27565	0.351238	0.0116962	1	-0.351238	1.93195	0
4042	CPEB2	667.859	840.219	495.499	0.589726	-0.761883	0.0117757	1	0.761883	1.92901	0
16633	NPTXR	535.138	685.612	384.664	0.561052	-0.833793	0.0119463	1	0.833793	1.92277	0
158	ACD	2248.54	2635.69	1861.38	0.706221	-0.501808	0.0119967	1	0.501808	1.92094	0
1232	ARVCF	1616.01	1921.55	1310.47	0.681982	-0.552194	0.0120146	1	0.552194	1.92029	0
1371	ATP11C	3899.17	3308.42	4489.92	1.35712	0.440547	0.0120546	1	-0.440547	1.91885	0
21016	SHC2	1074.01	1305.88	842.131	0.644875	-0.632908	0.0120591	1	0.632908	1.91868	0
13434	MGAT5B	269.19	369.954	168.426	0.455263	-1.13523	0.0121055	1	1.13523	1.91702	0
13	AACS	2332.58	2727.72	1937.45	0.71028	-0.493541	0.0125863	1	0.493541	1.9001	0
7290	GJA1	3759.4	3189.7	4329.1	1.35721	0.440644	0.0126772	1	-0.440644	1.89698	0
21593	SMARCA1	5358.79	4597.74	6119.85	1.33106	0.412572	0.0127584	1	-0.412572	1.8942	0
23333	TFAP2A-AS1	176.357	254.919	97.7959	0.383636	-1.38219	0.0129837	1	1.38219	1.8866	0
9374	KDM3A	4154.02	4768.91	3539.13	0.742124	-0.430267	0.0130785	1	0.430267	1.88344	0
5866	ETFA	11052.5	9625.25	12479.8	1.29657	0.374704	0.0131749	1	-0.374704	1.88025	0
5168	DOK6	52.6171	91.1081	14.1261	0.155047	-2.68922	0.0134912	1	2.68922	1.86995	0
24897	USP11	11232.8	12674.2	9791.54	0.77256	-0.372281	0.0136501	1	0.372281	1.86486	0
9577	KLF6	2080.52	2438.75	1722.29	0.70622	-0.501811	0.0139115	1	0.501811	1.85662	0
5314	DUSP16	3647.31	4195.57	3099.04	0.738646	-0.437045	0.0140504	1	0.437045	1.85231	0
16682	NREP	758.473	577.018	939.927	1.62894	0.703933	0.0141641	1	-0.703933	1.84881	0
9032	IRS2	809.484	998.508	620.461	0.621388	-0.686434	0.0142743	1	0.686434	1.84544	0
5350	DYNC2H1	5233.96	4500.19	5967.72	1.32611	0.407195	0.0143407	1	-0.407195	1.84343	0
19495	RAN	15108	13230	16986.1	1.2839	0.360538	0.0143534	1	-0.360538	1.84304	0
8238	HK2	4513.78	3866.11	5161.45	1.33505	0.416893	0.0145543	1	-0.416893	1.83701	0
3265	CDT1	8987.62	10146.1	7829.11	0.771635	-0.37401	0.0154363	1	0.37401	1.81146	0
15988	MYO5C	1400.45	1667.55	1133.35	0.679645	-0.557146	0.0154597	1	0.557146	1.8108	0
21145	SLC12A4	2288.71	2666.06	1911.37	0.716925	-0.480106	0.0157156	1	0.480106	1.80367	0
1595	BASP1	1614.54	1907.75	1321.33	0.692613	-0.529879	0.0159496	1	0.529879	1.79725	0
2126	C19orf38	43.0816	76.3836	9.77959	0.128033	-2.96542	0.0161497	1	2.96542	1.79183	0
1393	ATP2B1	5485.41	4735.78	6235.03	1.31658	0.396795	0.0161955	1	-0.396795	1.79061	0
21415	SLC3A2	15169.3	17018.8	13319.8	0.782652	-0.353558	0.0163319	1	0.353558	1.78696	0
18815	PRDM8	233.77	323.02	144.521	0.447405	-1.16035	0.0164091	1	1.16035	1.78491	0
15238	MIR7-3HG	17.4854	34.9708	0	0	#NAME?	0.0164261	1	0	1.78447	0
3544	CHRD	221.058	307.375	134.741	0.438361	-1.18981	0.0166275	1	1.18981	1.77917	0
9575	KLF4	537.183	681.01	393.357	0.577608	-0.791837	0.0167256	1	0.791837	1.77662	0
19045	PRTFDC1	2134.63	2489.37	1779.89	0.714995	-0.483995	0.0168721	1	0.483995	1.77283	0
6193	FAM217B	2732.9	2308.07	3157.72	1.36812	0.452195	0.0172152	1	-0.452195	1.76409	0
7023	GADD45G	210.353	293.571	127.135	0.433063	-1.20735	0.0176644	1	1.20735	1.7529	0
25059	VGF	119.066	179.455	58.6775	0.326976	-1.61274	0.017668	1	1.61274	1.75281	0
21199	SLC1A4	1523.68	1801	1246.35	0.692036	-0.53108	0.0176857	1	0.53108	1.75238	0
6421	FBRS	8650.92	9747.65	7554.19	0.774976	-0.367777	0.0177185	1	0.367777	1.75157	0
18524	POLR3K	3219.27	2739.69	3698.86	1.3501	0.43307	0.0177711	1	-0.43307	1.75029	0
5723	EPB41L4A-AS1	1190.41	1424.6	956.227	0.671225	-0.575132	0.0179562	1	0.575132	1.74579	0
6909	FTH1	7532.47	8500.66	6564.28	0.772208	-0.372939	0.0180453	1	0.372939	1.74364	0
12053	LOC101929705	59.9351	100.311	19.5592	0.194986	-2.35856	0.0180923	1	2.35856	1.74251	0
18383	PLTP	3547.82	4063.97	3031.67	0.745987	-0.422777	0.01816	1	0.422777	1.74088	0
16465	NLN	3777.06	3234.8	4319.32	1.33527	0.417128	0.0181615	1	-0.417128	1.74085	0
4108	CREB3L1	170.292	243.875	96.7093	0.396552	-1.33442	0.0182076	1	1.33442	1.73975	0
6413	FBLN2	107.901	164.731	51.0712	0.310028	-1.68953	0.0183033	1	1.68953	1.73747	0
10035	LETM2	294.653	394.802	194.505	0.492665	-1.02132	0.0183083	1	1.02132	1.73735	0
15673	MRPS10	1246.18	1005.87	1486.5	1.47782	0.563473	0.0183853	1	-0.563473	1.73553	0
3895	COL13A1	181.541	257.679	105.402	0.409044	-1.28967	0.0184359	1	1.28967	1.73433	0
17621	PARP10	90.421	141.724	39.1184	0.276018	-1.85716	0.0184519	1	1.85716	1.73396	0
9996	LDHA	26533	23459.9	29606.1	1.26199	0.335698	0.0185314	1	-0.335698	1.73209	0
566	AKAP8L	4774.61	5428.75	4120.47	0.759008	-0.397813	0.0185514	1	0.397813	1.73162	0
13425	MGAT2	5558.63	6300.26	4816.99	0.76457	-0.38728	0.0187134	1	0.38728	1.72785	0
24642	UBA7	72.0208	116.876	27.1655	0.23243	-2.10513	0.0187221	1	2.10513	1.72765	0
19689	RCN2	6867.53	5980.93	7754.13	1.29648	0.374596	0.0189265	1	-0.374596	1.72293	0
24022	TONSL	7103.54	8016.59	6190.48	0.772208	-0.372938	0.0189415	1	0.372938	1.72259	0
3431	CFAP69	307.449	409.526	205.371	0.501485	-0.995721	0.0189465	1	0.995721	1.72247	0
20800	2018-09-11	9406.23	8237.46	10575	1.28377	0.360386	0.0189728	1	-0.360386	1.72187	0
2555	CACNG4	44.085	77.3038	10.8662	0.140565	-2.83069	0.0190472	1	2.83069	1.72017	0
24279	TRIT1	1496.33	1766.95	1225.71	0.693688	-0.527641	0.019112	1	0.527641	1.71869	0
20117	ROMO1	4005.35	4568.29	3442.42	0.753546	-0.408233	0.01937	1	0.408233	1.71287	0
2397	C6orf48	3380.48	3871.63	2889.33	0.746281	-0.42221	0.0195475	1	0.42221	1.70891	0
9498	KIF20A	3396.63	2905.34	3887.93	1.3382	0.420297	0.0199197	1	-0.420297	1.70072	0
24340	TSC22D3	7933.02	6936.18	8929.85	1.28743	0.364495	0.019975	1	-0.364495	1.69951	0
397	ADI1	6258.28	5448.08	7068.47	1.29742	0.37565	0.0201826	1	-0.37565	1.69502	0
864	ANP32D	15.756	0	31.512	Inf	Inf	0.0203466	1	0	1.69151	0
4441	CXorf57	11470.5	10092.8	12848.2	1.27301	0.348247	0.0207603	1	-0.348247	1.68277	0
5278	DST	5551.4	4823.21	6279.58	1.30195	0.380676	0.0208091	1	-0.380676	1.68175	0
948	APIP	679.959	519.96	839.958	1.61543	0.691916	0.020909	1	-0.691916	1.67967	0
2674	CASC10	659.155	816.292	502.019	0.614999	-0.701343	0.0209764	1	0.701343	1.67827	0
7315	GKAP1	378.284	491.432	265.136	0.539517	-0.89026	0.0210025	1	0.89026	1.67773	0
26326	ZSCAN16	262.454	354.309	170.6	0.481499	-1.0544	0.0210325	1	1.0544	1.67711	0
7686	GRB10	6366.1	7182.82	5549.37	0.77259	-0.372224	0.0210615	1	0.372224	1.67651	0
7763	GSDMB	156.743	225.47	88.0163	0.390369	-1.35709	0.0211607	1	1.35709	1.67447	0
8729	IGF1R	6411.13	7231.59	5590.67	0.773089	-0.371293	0.0212533	1	0.371293	1.67257	0
8465	HRH3	24.0937	46.0142	2.17324	0.0472298	-4.40416	0.0213951	1	4.40416	1.66969	0
1663	BCOR	18748.6	20902.4	16594.9	0.793922	-0.332931	0.021814	1	0.332931	1.66126	0
20281	RPS3	37037.7	32912.1	41163.4	1.25071	0.322743	0.0218479	1	-0.322743	1.66059	0
4358	CTSH	1276.34	1513.87	1038.81	0.686196	-0.543307	0.0220192	1	0.543307	1.6572	0
12749	LRRC4	290.972	387.44	194.505	0.502027	-0.994163	0.0223341	1	0.994163	1.65103	0
16199	NDC1	7979.14	6996.92	8961.36	1.28076	0.356999	0.0225674	1	-0.356999	1.64652	0
21028	SHISA4	120.696	179.455	61.9374	0.345141	-1.53474	0.0226615	1	1.53474	1.64471	0
18259	PLA2G4A	883.405	697.575	1069.24	1.53279	0.616159	0.0227001	1	-0.616159	1.64397	0
1599	BATF3	319.95	421.49	218.411	0.518187	-0.948454	0.0227142	1	0.948454	1.6437	0
5826	ERMP1	2033.63	1707.13	2360.14	1.38252	0.467303	0.0227227	1	-0.467303	1.64354	0
19216	PTPN21	881.567	1066.61	696.524	0.653027	-0.614786	0.0232759	1	0.614786	1.63309	0
23435	THRB	815.298	639.597	990.999	1.54941	0.631719	0.023478	1	-0.631719	1.62934	0
25276	WDR89	1169.3	948.813	1389.79	1.46477	0.55067	0.0241539	1	-0.55067	1.61701	0
25814	ZNF250	786.061	957.095	615.028	0.642598	-0.638011	0.0242523	1	0.638011	1.61525	0
18963	PRR14	5097.91	5759.14	4436.67	0.770371	-0.376374	0.0242542	1	0.376374	1.61521	0
6603	FGFR2	2509.98	2886.93	2133.04	0.73886	-0.436627	0.0243943	1	0.436627	1.61271	0
20120	ROPN1L	40.3207	70.8619	9.77959	0.138009	-2.85716	0.0244268	1	2.85716	1.61213	0
23626	TMEM123	7403.3	6497.2	8309.39	1.27892	0.354924	0.0246882	1	-0.354924	1.60751	0
17559	PAK6	53.7869	90.1878	17.3859	0.192775	-2.37501	0.0247249	1	2.37501	1.60687	0
5413	ECT2	5536.06	4830.57	6241.55	1.29209	0.369711	0.0248317	1	-0.369711	1.60499	0
6038	FAM127B	2854.57	2440.59	3268.56	1.33925	0.421422	0.0248457	1	-0.421422	1.60475	0
3333	CENPF	16341	14489.9	18192.2	1.25551	0.328276	0.0249625	1	-0.328276	1.60271	0
22324	SPATA18	730.949	893.596	568.303	0.635973	-0.652962	0.02503	1	0.652962	1.60154	0
3904	COL1A1	1007.47	1206.49	808.446	0.67008	-0.577595	0.0250699	1	0.577595	1.60085	0
21645	SMIM13	2528.62	2151.62	2905.63	1.35043	0.433423	0.0250999	1	-0.433423	1.60033	0
20431	RYR2	178.403	250.317	106.489	0.425416	-1.23305	0.0252378	1	1.23305	1.59795	0
12765	LRRC58	7086.3	6217.44	7955.15	1.27949	0.35557	0.0252569	1	-0.35557	1.59762	0
8414	HOXC9	1334.5	1573.69	1095.31	0.696018	-0.522803	0.0252789	1	0.522803	1.59724	0
24055	TP53INP2	999.148	1196.37	801.926	0.6703	-0.577121	0.0256308	1	0.577121	1.59124	0
21443	SLC4A3	412.989	528.243	297.734	0.563631	-0.827177	0.0256522	1	0.827177	1.59088	0
8094	HES6	1554.15	1818.48	1289.82	0.709284	-0.495565	0.0258769	1	0.495565	1.58709	0
21490	SLC7A11	1634.6	1361.1	1908.11	1.40189	0.487369	0.0258974	1	-0.487369	1.58674	0
13312	MEF2C	928.394	740.829	1115.96	1.50637	0.591074	0.0259412	1	-0.591074	1.58601	0
23497	TIPARP	1805.87	2099.17	1512.58	0.72056	-0.472809	0.0260341	1	0.472809	1.58446	0
8243	HLA-B	2638.23	3024.97	2251.48	0.744297	-0.426049	0.0261374	1	0.426049	1.58274	0
21557	SLITRK3	734.503	896.357	572.649	0.638863	-0.646421	0.0262227	1	0.646421	1.58132	0
19477	RAI2	245.058	330.382	159.733	0.483481	-1.04847	0.0262525	1	1.04847	1.58083	0
12840	LTBP2	236.736	320.259	153.214	0.478406	-1.06369	0.0265711	1	1.06369	1.57559	0
15480	MMP17	267.638	357.07	178.206	0.499078	-1.00266	0.0266525	1	1.00266	1.57426	0
6536	FENDRR	527.687	659.844	395.53	0.59943	-0.738337	0.0266867	1	0.738337	1.57371	0
21752	SNHG11	737.513	899.117	575.909	0.640527	-0.642668	0.026853	1	0.642668	1.57101	0
18647	PPIL3	931.321	744.51	1118.13	1.50184	0.58673	0.0268711	1	-0.58673	1.57071	0
16019	MZT1	6206.32	5439.8	6972.85	1.28182	0.358195	0.0269306	1	-0.358195	1.56975	0
5699	ENTHD2	1888.45	2189.36	1587.55	0.725124	-0.463701	0.0269831	1	0.463701	1.56891	0
5746	EPHB2	1044.18	1245.14	843.218	0.677205	-0.562335	0.0271173	1	0.562335	1.56675	0
7900	H1FX	13108.6	14595.7	11621.4	0.796222	-0.328758	0.0272255	1	0.328758	1.56502	0
8066	HELZ2	1669.35	1944.56	1394.13	0.716941	-0.480073	0.0273136	1	0.480073	1.56362	0
9576	KLF5	2080.59	2401.94	1759.24	0.732424	-0.449249	0.0276033	1	0.449249	1.55904	0
25035	VCAN	7929.99	6987.72	8872.26	1.26969	0.344481	0.0278634	1	-0.344481	1.55497	0
18010	PGF	703.601	859.545	547.657	0.637148	-0.650301	0.0279181	1	0.650301	1.55411	0
26207	ZNF768	12537	13957.9	11116.1	0.796402	-0.328431	0.0279585	1	0.328431	1.55349	0
24547	TUBB2A	559.298	694.814	423.782	0.609922	-0.713304	0.0281998	1	0.713304	1.54975	0
17401	OSBPL6	2085.15	2405.62	1764.67	0.733562	-0.447009	0.0282882	1	0.447009	1.54839	0
2518	CABP1	49.0191	82.8256	15.2127	0.183672	-2.4448	0.0283983	1	2.4448	1.54671	0
5641	EMC9	1744.07	2025.54	1462.59	0.722073	-0.469783	0.0286197	1	0.469783	1.54333	0
22910	SYNE2	3266.45	2818.83	3714.07	1.31759	0.397905	0.0288605	1	-0.397905	1.5397	0
7215	GET4	4896.18	5514.34	4278.03	0.7758	-0.366243	0.0294409	1	0.366243	1.53105	0
24082	TPM1	3087.63	2663.3	3511.96	1.31865	0.39906	0.0304492	1	-0.39906	1.51642	0
22955	SYTL2	94.6012	143.564	45.6381	0.317893	-1.65339	0.0305265	1	1.65339	1.51532	0
6407	FAXDC2	109.697	162.89	56.5043	0.346886	-1.52747	0.030552	1	1.52747	1.51496	0
20936	SFXN5	1694.98	1967.57	1422.39	0.722917	-0.468099	0.0306061	1	0.468099	1.51419	0
25303	WHAMM	1187.6	1401.59	973.613	0.694647	-0.525647	0.0306066	1	0.525647	1.51419	0
6778	FOS	247.691	331.302	164.08	0.495257	-1.01375	0.0306822	1	1.01375	1.51311	0
10571	LINC00998	1632.39	1367.54	1897.24	1.38734	0.472318	0.0309079	1	-0.472318	1.50993	0
20457	S1PR3	549.136	681.01	417.263	0.612711	-0.706721	0.0309404	1	0.706721	1.50947	0
16410	NIP7	4103.87	3574.38	4633.35	1.29627	0.374362	0.0311011	1	-0.374362	1.50722	0
9119	ITPR1	720.117	875.19	565.043	0.645623	-0.631236	0.0312274	1	0.631236	1.50546	0
4541	CYR61	1087.54	1288.4	886.683	0.688206	-0.539088	0.0315619	1	0.539088	1.50084	0
8934	INPPL1	13284.7	14750.3	11819.2	0.801283	-0.319616	0.0316098	1	0.319616	1.50018	0
19737	RENBP	553.61	685.612	421.609	0.614939	-0.701486	0.0316131	1	0.701486	1.50013	0
25859	ZNF316	4087.66	4613.38	3561.94	0.772089	-0.37316	0.0318394	1	0.37316	1.49704	0
732	ANGPT1	79.8829	35.8911	123.875	3.45141	1.78719	0.031896	1	-1.78719	1.49626	0
9387	KDM6B	3249.88	3687.58	2812.18	0.762608	-0.390987	0.0320259	1	0.390987	1.4945	0
11223	LOC100272217	38.4802	67.1807	9.77959	0.145571	-2.7802	0.032027	1	2.7802	1.49448	0
3032	CD14	42.3276	72.7024	11.9528	0.164408	-2.60465	0.0325129	1	2.60465	1.48794	0
25788	ZNF213	1450.36	1692.4	1208.32	0.713969	-0.486067	0.0325182	1	0.486067	1.48787	0
12940	MAD2L1	4273.37	3730.83	4815.91	1.29084	0.36831	0.0325637	1	-0.36831	1.48727	0
362	ADGRB1	200.69	274.245	127.135	0.463581	-1.10911	0.0326648	1	1.10911	1.48592	0
20690	SDHAF3	1314.76	1088.7	1540.83	1.4153	0.501106	0.032686	1	-0.501106	1.48564	0
3956	COMMD6	1918.79	1625.22	2212.36	1.36127	0.44495	0.0328555	1	-0.44495	1.48339	0
22314	SPARC	3101.18	2681.71	3520.65	1.31284	0.392691	0.0330192	1	-0.392691	1.48123	0
10121	LIN28B	4295.36	3752	4838.72	1.28964	0.366968	0.0330313	1	-0.366968	1.48107	0
9047	ISL2	1351.22	1581.05	1121.39	0.709272	-0.495589	0.0331793	1	0.495589	1.47913	0
5054	DNAH6	85.9028	131.601	40.205	0.305508	-1.71072	0.0334741	1	1.71072	1.47529	0
17808	PCSK4	275.289	362.592	187.985	0.518449	-0.947725	0.0335976	1	0.947725	1.47369	0
6195	FAM219A	2862.93	3255.96	2469.89	0.758574	-0.398638	0.0337388	1	0.398638	1.47187	0
3632	CKM	44.9339	13.8043	76.0635	5.51015	2.46209	0.033824	1	-2.46209	1.47077	0
6622	FIBCD1	31.7887	57.0576	6.51973	0.114266	-3.12954	0.0338371	1	3.12954	1.47061	0
9109	ITM2A	58.2608	94.7892	21.7324	0.229271	-2.12487	0.0338651	1	2.12487	1.47025	0
4154	CRTAC1	74.7373	116.876	32.5986	0.278916	-1.8421	0.0339518	1	1.8421	1.46914	0
2524	CABYR	632.096	773.038	491.153	0.635354	-0.654368	0.0341128	1	0.654368	1.46708	0
20889	SETD7	9925.61	11033.3	8817.93	0.799212	-0.32335	0.0342621	1	0.32335	1.46519	0
23908	TMTC1	1503.88	1749.46	1258.31	0.719255	-0.475425	0.0343666	1	0.475425	1.46386	0
436	ADSS	3617.08	3147.37	4086.78	1.29847	0.376818	0.0343791	1	-0.376818	1.46371	0
2968	CCNA1	39.9438	69.0213	10.8662	0.157433	-2.66719	0.0345573	1	2.66719	1.46146	0
23208	TCHH	56.3371	92.0284	20.6458	0.224342	-2.15623	0.0346877	1	2.15623	1.45982	0
4384	CUL4B	9352.81	8305.56	10400.1	1.25218	0.324441	0.0347551	1	-0.324441	1.45898	0
3096	CD59	4852.27	5447.16	4257.38	0.781578	-0.355538	0.0347965	1	0.355538	1.45846	0
22466	SPRY1	591.242	726.104	456.381	0.628534	-0.669938	0.034841	1	0.669938	1.45791	0
22582	SSR1	8803.09	7811.37	9794.8	1.25392	0.326441	0.0348561	1	-0.326441	1.45772	0
1118	ARHGEF40	1543.44	1792.71	1294.17	0.721903	-0.470122	0.0349028	1	0.470122	1.45714	0
21222	SLC22A31	257.182	340.505	173.859	0.510593	-0.969755	0.035223	1	0.969755	1.45317	0
3923	COL4A5	1574.53	1322.45	1826.61	1.38123	0.465958	0.03524	1	-0.465958	1.45296	0
19841	RHBDD3	2740.2	3117	2363.4	0.758229	-0.399294	0.0353462	1	0.399294	1.45166	0
1265	ASCC3	6701.08	5922.95	7479.21	1.26275	0.336571	0.0355468	1	-0.336571	1.4492	0
16083	NAP1L1	12330.1	10993.7	13666.4	1.24311	0.313958	0.0358632	1	-0.313958	1.44535	0
19522	RAPGEFL1	656.849	799.727	513.972	0.642684	-0.637818	0.0359112	1	0.637818	1.44477	0
7514	GORASP1	3648.4	4117.35	3179.45	0.772209	-0.372937	0.036015	1	0.372937	1.44352	0
20223	RPL5	16689.6	14925.2	18454.1	1.23644	0.306194	0.0362248	1	-0.306194	1.44099	0
18032	PGRMC1	18798.1	16832	20764.2	1.23362	0.302895	0.0368382	1	-0.302895	1.4337	0
9008	IRAIN	39.4836	68.101	10.8662	0.15956	-2.64783	0.0368757	1	2.64783	1.43326	0
19784	RFX3	368.327	469.345	267.309	0.569536	-0.812141	0.0372346	1	0.812141	1.42905	0
8352	HNRNPR	14254.3	12739.5	15769	1.23781	0.307788	0.0373714	1	-0.307788	1.42746	0
1562	BACH2	749.133	902.799	595.468	0.659581	-0.600379	0.0373751	1	0.600379	1.42742	0
23495	TINCR	187.6	256.759	118.442	0.461295	-1.11624	0.0374179	1	1.11624	1.42692	0
9580	KLF9	2805.85	3184.18	2427.51	0.762366	-0.391445	0.037992	1	0.391445	1.42031	0
148	ACAP3	2908.17	3296.46	2519.87	0.764419	-0.387564	0.0382643	1	0.387564	1.41721	0
18364	PLK3	554.486	681.93	427.042	0.626225	-0.675246	0.0383698	1	0.675246	1.41601	0
24101	TPRN	1824.34	2099.17	1549.52	0.73816	-0.437994	0.0385905	1	0.437994	1.41352	0
1192	ARNTL	413.654	520.881	306.427	0.588287	-0.765409	0.0386283	1	0.765409	1.41309	0
8363	HOOK1	3534.72	3084.79	3984.64	1.2917	0.369276	0.0390809	1	-0.369276	1.40804	0
7545	GPC3	1861.68	1583.81	2139.56	1.35089	0.433914	0.0391223	1	-0.433914	1.40758	0
8371	HOTAIRM1	1181.49	1385.03	977.959	0.706094	-0.502068	0.0392195	1	0.502068	1.4065	0
5846	ESF1	2854.76	2474.64	3234.87	1.30721	0.386488	0.0395705	1	-0.386488	1.40263	0
16615	NPM3	3602.95	3147.37	4058.53	1.2895	0.36681	0.0396069	1	-0.36681	1.40223	0
24043	TOX	96.2311	143.564	48.898	0.3406	-1.55385	0.039632	1	1.55385	1.40195	0
10685	LINC01159	23.7167	44.1736	3.25986	0.0737966	-3.7603	0.0398531	1	3.7603	1.39954	0
4680	DDAH2	1316.34	1534.11	1098.57	0.716097	-0.481773	0.0400884	1	0.481773	1.39698	0
9019	IRF2BPL	2399.54	2732.32	2066.75	0.756409	-0.402762	0.0400886	1	0.402762	1.39698	0
21505	SLC8A1	956.873	780.401	1133.35	1.45226	0.538301	0.0401855	1	-0.538301	1.39593	0
11976	LOC101929340	26.1006	47.8548	4.34648	0.0908266	-3.46074	0.0406109	1	3.46074	1.39136	0
8303	HMGN5	3979.58	3488.8	4470.36	1.28135	0.357661	0.040613	1	-0.357661	1.39134	0
7100	GAS1	2370.48	2699.19	2041.76	0.756434	-0.402714	0.040749	1	0.402714	1.38988	0
24967	USP46	2105.77	1804.68	2406.87	1.33368	0.415415	0.0408079	1	-0.415415	1.38926	0
7356	GLRX2	893.406	725.184	1061.63	1.46394	0.549861	0.0410538	1	-0.549861	1.38665	0
26278	ZNF862	551.182	676.409	425.955	0.629731	-0.667192	0.0412248	1	0.667192	1.38484	0
16319	NEU1	4436.26	4970.45	3902.06	0.78505	-0.349143	0.0413662	1	0.349143	1.38335	0
7823	GTF2IP20	294.731	381.918	207.545	0.543427	-0.879841	0.0415444	1	0.879841	1.38149	0
5594	ELF4	2634.95	2989.08	2280.82	0.76305	-0.390151	0.0416912	1	0.390151	1.37996	0
25508	ZBTB10	4459.63	4994.38	3924.88	0.785858	-0.347659	0.0420373	1	0.347659	1.37636	0
21105	SIX5	1766.47	2030.15	1502.8	0.740241	-0.433934	0.0423666	1	0.433934	1.37298	0
19022	PRSS23	1881.42	1605.9	2156.94	1.34314	0.42561	0.0423847	1	-0.42561	1.37279	0
20687	SDHA	3256.22	2841.84	3670.61	1.29163	0.369195	0.042705	1	-0.369195	1.36952	0
13011	MALAT1	3752.05	3289.09	4215	1.28151	0.357843	0.0429212	1	-0.357843	1.36733	0
25881	ZNF33A	1339.94	1122.75	1557.13	1.38689	0.471856	0.0429385	1	-0.471856	1.36715	0
2020	C14orf1	2648.22	2295.19	3001.25	1.30763	0.38695	0.0430265	1	-0.38695	1.36626	0
9527	KIFC2	2096.55	2393.66	1799.44	0.751755	-0.411666	0.0430348	1	0.411666	1.36618	0
1909	BTN3A2	530.75	409.526	651.973	1.59202	0.670855	0.0430539	1	-0.670855	1.36599	0
12821	LSM3	5407.73	4783.64	6031.83	1.26093	0.334489	0.0430756	1	-0.334489	1.36577	0
21002	SH3RF3	951.304	1124.59	778.021	0.691828	-0.531515	0.0434251	1	0.531515	1.36226	0
7292	GJA3	475.413	588.982	361.845	0.614357	-0.702852	0.0434953	1	0.702852	1.36156	0
20332	RRNAD1	1294.93	1506.5	1083.36	0.719122	-0.475691	0.043809	1	0.475691	1.35844	0
24189	TRIM11	5913.79	6584.63	5242.95	0.79624	-0.328725	0.0438337	1	0.328725	1.35819	0
5271	DSG2	12999.6	11653.6	14345.6	1.231	0.299835	0.0440952	1	-0.299835	1.35561	0
4039	CPE	3695.06	3240.32	4149.81	1.28068	0.356908	0.0441283	1	-0.356908	1.35528	0
24486	TTLL7	795.42	949.733	641.106	0.675039	-0.566958	0.0441353	1	0.566958	1.35521	0
17655	PAX5	88.9963	133.441	44.5515	0.333866	-1.58266	0.0442221	1	1.58266	1.35436	0
19602	RBM12	9794.68	8754.66	10834.7	1.23759	0.307536	0.0443072	1	-0.307536	1.35353	0
9428	KIAA0753	2303.74	2620.05	1987.43	0.758547	-0.398689	0.0443798	1	0.398689	1.35281	0
4233	CSRNP1	887.704	1052.8	722.603	0.68636	-0.542963	0.0443872	1	0.542963	1.35274	0
3201	CDK1	5851.43	5188.56	6514.29	1.25551	0.328274	0.0444099	1	-0.328274	1.35252	0
5669	ENDOD1	1193.48	993.907	1393.05	1.40159	0.487063	0.0445114	1	-0.487063	1.35153	0
12631	LONRF3	925.713	1095.14	756.288	0.690587	-0.534104	0.0445369	1	0.534104	1.35128	0
8484	HSBP1	7431.98	6618.68	8245.28	1.24576	0.317025	0.044667	1	-0.317025	1.35001	0
6417	FBN2	6478.16	5756.38	7199.95	1.25078	0.322826	0.0447716	1	-0.322826	1.349	0
19788	RFX6	60.2352	24.8477	95.6227	3.84836	1.94424	0.0450648	1	-1.94424	1.34616	0
13283	MED15	4589.29	5128.74	4049.84	0.789636	-0.340741	0.0451581	1	0.340741	1.34526	0
8095	HES7	29.9481	53.3765	6.51973	0.122146	-3.03332	0.0454032	1	3.03332	1.34291	0
2664	CARD9	134.911	190.499	79.3233	0.416398	-1.26396	0.0455729	1	1.26396	1.34129	0
12953	MAFG	4506.33	5036.71	3975.95	0.789393	-0.341184	0.0455913	1	0.341184	1.34112	0
9860	KTN1	11409.8	10223.4	12596.1	1.23208	0.301099	0.0456317	1	-0.301099	1.34073	0
18077	PHLDA3	2619.18	2965.15	2273.21	0.766642	-0.383376	0.0456834	1	0.383376	1.34024	0
22739	STMND1	74.9037	115.035	34.7719	0.302271	-1.72609	0.0457086	1	1.72609	1.34	0
4022	COX7B	5029.36	4449.57	5609.14	1.2606	0.334112	0.0458696	1	-0.334112	1.33848	0
25270	WDR83	1313.37	1524.91	1101.83	0.722556	-0.468818	0.0459009	1	0.468818	1.33818	0
21108	SKA2	2441.3	2113.89	2768.71	1.30977	0.389313	0.0461101	1	-0.389313	1.3362	0
8019	HDAC10	2315.32	2630.17	2000.47	0.760585	-0.394818	0.0461899	1	0.394818	1.33545	0
20183	RPL22L1	4492.85	3965.5	5020.19	1.26597	0.340238	0.0462411	1	-0.340238	1.33497	0
21096	SIRT6	1958.56	2237.21	1679.92	0.750898	-0.413311	0.0462748	1	0.413311	1.33466	0
6148	FAM193A	2623.74	2968.84	2278.64	0.767521	-0.381721	0.0465288	1	0.381721	1.33228	0
23014	TAGLN	147.163	205.223	89.1029	0.434176	-1.20365	0.0465631	1	1.20365	1.33196	0
25926	ZNF416	355.404	450.019	260.789	0.579507	-0.787102	0.0468502	1	0.787102	1.32929	0
9605	KLHL24	1038.9	1219.38	858.431	0.703992	-0.50637	0.0469001	1	0.50637	1.32883	0
571	AKNA	287.036	370.874	203.198	0.547889	-0.868043	0.0469473	1	0.868043	1.32839	0
23004	TAF5	1652.26	1406.19	1898.33	1.34998	0.432933	0.0470253	1	-0.432933	1.32767	0
12258	LOC155060	518.44	635.916	400.963	0.630528	-0.665367	0.047261	1	0.665367	1.3255	0
6091	FAM161A	937.769	769.357	1106.18	1.4378	0.523861	0.0474607	1	-0.523861	1.32367	0
17794	PCNT	8092.12	8957.12	7227.12	0.806857	-0.309615	0.0475426	1	0.309615	1.32292	0
2610	CAMKK1	1764.04	2020.94	1507.14	0.745762	-0.423212	0.0478093	1	0.423212	1.32049	0
26172	ZNF711	4801.91	4248.95	5354.87	1.26028	0.333745	0.0478643	1	-0.333745	1.31999	0
19079	PSMA2	4802.91	4249.87	5355.96	1.26026	0.333725	0.0478693	1	-0.333725	1.31994	0
23211	TCIRG1	1002.44	1177.96	826.919	0.70199	-0.510477	0.0479809	1	0.510477	1.31893	0
5930	EXPH5	267.728	187.738	347.719	1.85215	0.889201	0.0483183	1	-0.889201	1.31589	0
26362	ZYX	7818.03	8653.43	6982.63	0.80692	-0.309502	0.0485672	1	0.309502	1.31366	0
13249	MCUR1	2453.55	2128.62	2778.49	1.3053	0.384385	0.0486416	1	-0.384385	1.31299	0
4115	CREBRF	664.456	799.727	529.185	0.661707	-0.595736	0.0489023	1	0.595736	1.31067	0
16739	NT5C2	2487.13	2815.15	2159.12	0.766964	-0.38277	0.0489212	1	0.38277	1.3105	0
2563	CACYBP	5953.24	5294.39	6612.09	1.24889	0.320641	0.0489902	1	-0.320641	1.30989	0
8197	HIST1H3D	19.9524	37.7316	2.17324	0.0575973	-4.11785	0.0490188	1	4.11785	1.30964	0
24100	TPRKB	1454.54	1231.34	1677.74	1.36253	0.446293	0.049196	1	-0.446293	1.30807	0
7089	GAPDH	46019.2	41647.4	50391	1.20994	0.274937	0.0492573	1	-0.274937	1.30753	0
20002	RNF157	1491.96	1719.09	1264.83	0.735754	-0.442705	0.0493487	1	0.442705	1.30672	0
2604	CAMK2B	264.999	344.186	185.812	0.53986	-0.889344	0.049881	1	0.889344	1.30206	0
21117	SKIV2L2	7199.9	6427.26	7972.54	1.24043	0.310835	0.0499359	1	-0.310835	1.30159	0
6053	FAM134B	257.138	334.983	179.292	0.535228	-0.901774	0.0499598	1	0.901774	1.30138	0
23082	TBC1D10A	1304.3	1511.11	1097.49	0.726281	-0.461401	0.0499652	1	0.461401	1.30133	0
12903	LYRM2	2707.05	2359.61	3054.49	1.29449	0.372385	0.0502341	1	-0.372385	1.299	0
3592	CHURC1	1047.23	868.748	1225.71	1.41089	0.496606	0.0504084	1	-0.496606	1.2975	0
19571	RASSF7	1402.14	1618.78	1185.5	0.732344	-0.449406	0.0505057	1	0.449406	1.29666	0
12698	LRP4	1355.41	1143.91	1566.91	1.36978	0.453943	0.0505782	1	-0.453943	1.29604	0
1629	BCAT1	3695.99	3254.12	4137.85	1.27157	0.346613	0.0505837	1	-0.346613	1.29599	0
18829	PREX1	613.734	741.749	485.72	0.65483	-0.610807	0.050596	1	0.610807	1.29588	0
1080	ARHGAP39	2467.56	2791.22	2143.9	0.768088	-0.380656	0.0506463	1	0.380656	1.29545	0
3584	CHST8	286.659	369.034	204.285	0.553567	-0.853171	0.0509393	1	0.853171	1.29295	0
25640	ZFHX4	2957.08	2586.92	3327.23	1.28618	0.363089	0.0511873	1	-0.363089	1.29084	0
138	ACAD8	1898.77	2165.43	1632.11	0.75371	-0.407918	0.0512404	1	0.407918	1.29039	0
20605	SCG5	22.3363	41.4128	3.25986	0.0787164	-3.66719	0.051389	1	3.66719	1.28913	0
9321	KCNN4	47.805	78.2241	17.3859	0.222258	-2.16969	0.0517487	1	2.16969	1.2861	0
7225	GFPT2	948.876	1115.38	782.367	0.701433	-0.511623	0.0520806	1	0.511623	1.28332	0
19715	REEP1	1044.17	1221.22	867.124	0.710049	-0.49401	0.05209	1	0.49401	1.28325	0
2092	C17orf53	1221.96	1418.16	1025.77	0.723312	-0.46731	0.0521423	1	0.46731	1.28281	0
20196	RPL27	14282.5	12866.5	15698.4	1.2201	0.287001	0.0521881	1	-0.287001	1.28243	0
24587	TWISTNB	3908.64	3450.14	4367.13	1.26578	0.340029	0.0524106	1	-0.340029	1.28058	0
896	AP1AR	2334.56	2026.47	2642.66	1.30408	0.383027	0.0524396	1	-0.383027	1.28034	0
25850	ZNF296	489.085	600.025	378.144	0.630214	-0.666087	0.052688	1	0.666087	1.27829	0
17867	PDGFA	370.373	464.743	276.002	0.59388	-0.751757	0.0530355	1	0.751757	1.27543	0
21410	SLC39A6	7507.3	6717.15	8297.44	1.23526	0.304816	0.0532291	1	-0.304816	1.27385	0
447	AFF1	3022.52	3395.85	2649.18	0.780124	-0.358225	0.053265	1	0.358225	1.27356	0
16558	NOTCH3	3466.54	3051.66	3881.41	1.2719	0.346986	0.0534879	1	-0.346986	1.27174	0
23831	TMEM62	580.826	703.097	458.554	0.652192	-0.616632	0.0537148	1	0.616632	1.26991	0
19880	RIBC2	343.318	433.454	253.183	0.584106	-0.775699	0.0537426	1	0.775699	1.26968	0
8531	HSPA1B	17854.8	16124.3	19585.3	1.21464	0.280532	0.0539143	1	-0.280532	1.2683	0
8558	HTATSF1	14097.8	12709.1	15486.5	1.21854	0.285149	0.0539614	1	-0.285149	1.26792	0
9043	ISG15	297.071	380.077	214.064	0.563213	-0.828248	0.0539781	1	0.828248	1.26778	0
6490	FBXW9	1170.24	1359.26	981.219	0.721878	-0.470174	0.0542397	1	0.470174	1.26568	0
20289	RPS6KA2	1563	1792.71	1333.28	0.743724	-0.42716	0.0542509	1	0.42716	1.26559	0
20253	RPS12	1678.66	1919.71	1437.6	0.748862	-0.417228	0.0545886	1	0.417228	1.2629	0
20651	SCOC	3854.04	3405.05	4303.02	1.26372	0.337673	0.0547424	1	-0.337673	1.26168	0
8692	IFNAR1	4217.07	3734.51	4699.64	1.25843	0.331629	0.0548527	1	-0.331629	1.2608	0
8867	IL6R	430.042	531.924	328.16	0.616929	-0.696823	0.0552781	1	0.696823	1.25745	0
1451	ATP7A	1438.99	1223.06	1654.92	1.3531	0.436273	0.0553446	1	-0.436273	1.25692	0
20538	SBF1	16416.6	18006.3	14826.9	0.823432	-0.280278	0.0554859	1	0.280278	1.25582	0
6834	FOXP2	1109.57	1291.16	927.974	0.718715	-0.476509	0.0555222	1	0.476509	1.25553	0
25514	ZBTB17	1218.74	1411.72	1025.77	0.726613	-0.460742	0.0557472	1	0.460742	1.25378	0
18117	PIEZO2	24.2601	44.1736	4.34648	0.0983955	-3.34526	0.0558652	1	3.34526	1.25286	0
5195	DPM3	851.267	698.496	1004.04	1.43743	0.523491	0.0561115	1	-0.523491	1.25095	0
5915	EXOC6	1641.94	1406.19	1877.68	1.33529	0.417157	0.0561143	1	-0.417157	1.25093	0
19499	RANBP2	8963.47	8050.64	9876.3	1.22677	0.294866	0.0561225	1	-0.294866	1.25086	0
7132	GATSL3	179.695	242.035	117.355	0.484869	-1.04433	0.0561441	1	1.04433	1.2507	0
19852	RHEBL1	156.654	214.426	98.8825	0.46115	-1.11669	0.0564397	1	1.11669	1.24842	0
1209	ARRDC1	1352.67	1558.96	1146.39	0.735352	-0.443493	0.0564756	1	0.443493	1.24814	0
3238	CDKN2A	8294.13	7443.26	9145	1.22863	0.29705	0.0565059	1	-0.29705	1.24791	0
9440	KIAA1109	1889.58	1629.82	2149.34	1.31875	0.399176	0.0566157	1	-0.399176	1.24706	0
6031	FAM122B	5655.77	5045	6266.54	1.24213	0.312817	0.0567007	1	-0.312817	1.24641	0
7766	GSE1	7819.35	8626.74	7011.97	0.812817	-0.298997	0.0567081	1	0.298997	1.24636	0
25033	VBP1	9670.15	8695.76	10644.5	1.22411	0.291729	0.0567302	1	-0.291729	1.24619	0
4972	DLD	8152.85	7317.18	8988.53	1.22841	0.296798	0.0572237	1	-0.296798	1.24242	0
4813	DEK	17990.3	16271.5	19709.1	1.21126	0.276514	0.0573218	1	-0.276514	1.24168	0
24095	TPRA1	2216.17	2506.85	1925.49	0.768091	-0.38065	0.0574501	1	0.38065	1.24071	0
21192	SLC18B1	2277.79	1981.37	2574.21	1.2992	0.377628	0.0574631	1	-0.377628	1.24061	0
25379	XBP1	5650.39	6258.85	5041.92	0.805567	-0.311924	0.0575126	1	0.311924	1.24024	0
24202	TRIM26	4434.32	4931.8	3936.83	0.798254	-0.325081	0.057522	1	0.325081	1.24017	0
25781	ZNF204P	1261.42	1065.69	1457.16	1.36734	0.451372	0.0577142	1	-0.451372	1.23872	0
16616	NPNT	454.576	350.628	558.523	1.59292	0.671675	0.0579445	1	-0.671675	1.23699	0
18651	PPIP5K2	2370.65	2066.04	2675.26	1.29488	0.372813	0.0580295	1	-0.372813	1.23635	0
6780	FOSL1	103.338	149.086	57.5909	0.386293	-1.37223	0.0582124	1	1.37223	1.23498	0
8831	IL20RB	67.752	103.992	31.512	0.303023	-1.7225	0.0584058	1	1.7225	1.23354	0
1898	BTG1	2250.88	2543.66	1958.09	0.769791	-0.37746	0.058507	1	0.37746	1.23279	0
8234	HIVEP2	1615.22	1846.09	1384.36	0.749885	-0.415258	0.0586816	1	0.415258	1.2315	0
22472	SPRYD4	801.848	656.162	947.534	1.44405	0.530124	0.0586875	1	-0.530124	1.23145	0
20984	SH3BP5	551.931	668.126	435.735	0.652175	-0.616669	0.0589322	1	0.616669	1.22965	0
3393	CERS1	485.864	593.583	378.144	0.637053	-0.650514	0.0591438	1	0.650514	1.22809	0
6402	FAT3	850.097	699.416	1000.78	1.43088	0.5169	0.0594033	1	-0.5169	1.22619	0
24992	UTP20	5915.25	5287.95	6542.55	1.23726	0.307143	0.0595548	1	-0.307143	1.22508	0
23330	TFAM	7691.35	6904.89	8477.82	1.2278	0.296075	0.0596393	1	-0.296075	1.22447	0
497	AGPS	6463.84	5788.59	7139.1	1.23331	0.302531	0.0600814	1	-0.302531	1.22126	0
604	ALDH1B1	5476.87	4890.39	6063.35	1.23985	0.310165	0.0601241	1	-0.310165	1.22095	0
24019	TOMM6	7117.42	6384.01	7850.84	1.22977	0.298384	0.0602162	1	-0.298384	1.22029	0
4077	CPT1A	1844.7	2096.41	1592.99	0.759865	-0.396185	0.0604341	1	0.396185	1.21872	0
17814	PCYOX1	4067.57	3609.35	4525.78	1.2539	0.326425	0.060534	1	-0.326425	1.218	0
13381	METTL5	1837.99	1587.49	2088.49	1.31559	0.39571	0.0608568	1	-0.39571	1.21569	0
5402	ECHDC1	4284.39	3807.21	4761.57	1.25067	0.322703	0.0609279	1	-0.322703	1.21518	0
9583	KLHDC2	2086.97	2361.45	1812.48	0.767531	-0.381704	0.0609295	1	0.381704	1.21517	0
7550	GPC6	1638.05	1407.11	1868.99	1.32824	0.409518	0.0609502	1	-0.409518	1.21502	0
22868	SUZ12	4178.95	3711.51	4646.39	1.25189	0.324107	0.0610281	1	-0.324107	1.21447	0
16613	NPM1	6497.25	5821.72	7172.79	1.23207	0.301089	0.0611215	1	-0.301089	1.21381	0
3623	CITED4	89.706	131.601	47.8113	0.363306	-1.46074	0.0612643	1	1.46074	1.21279	0
23375	TGIF1	589.019	708.619	469.42	0.662444	-0.594129	0.0614984	1	0.594129	1.21114	0
18753	PPT1	7376.61	6624.2	8129.01	1.22717	0.295333	0.0616558	1	-0.295333	1.21003	0
9344	KCTD11	420.883	519.04	322.726	0.621776	-0.685534	0.0617359	1	0.685534	1.20946	0
5581	EIF5B	11387.8	10280.5	12495.1	1.21541	0.281448	0.0617388	1	-0.281448	1.20944	0
22726	STK35	3441.9	3841.27	3042.54	0.792067	-0.336306	0.0617607	1	0.336306	1.20929	0
8361	HOMER3	607.292	728.865	485.72	0.666406	-0.585527	0.0620007	1	0.585527	1.2076	0
3148	CDC42EP1	6567.36	7246.32	5888.4	0.812606	-0.299372	0.0622728	1	0.299372	1.2057	0
5611	ELMOD2	2379.26	2078.92	2679.61	1.28894	0.366187	0.0623795	1	-0.366187	1.20496	0
20673	SDC1	1393.11	1598.53	1187.68	0.742979	-0.428606	0.0626859	1	0.428606	1.20283	0
2147	C1GALT1	1393.25	1188.09	1598.42	1.34537	0.428006	0.0628458	1	-0.428006	1.20172	0
492	AGPAT4	1727.82	1489.94	1965.7	1.31931	0.399788	0.062979	1	-0.399788	1.2008	0
22527	SRP14-AS1	174.927	234.672	115.182	0.49082	-1.02673	0.0637318	1	1.02673	1.19564	0
9829	KRTAP5-1	15.728	30.3694	1.08662	0.0357802	-4.8047	0.0638261	1	4.8047	1.195	0
6645	FKBP1A	4705.13	4195.57	5214.7	1.2429	0.313715	0.0638378	1	-0.313715	1.19492	0
18448	PNPLA3	813.687	958.016	669.359	0.698693	-0.51727	0.0638479	1	0.51727	1.19485	0
12751	LRRC41	5441.44	6015.9	4866.98	0.809019	-0.305754	0.0642053	1	0.305754	1.19243	0
8093	HES5	18.572	34.9708	2.17324	0.0621445	-4.00823	0.0642689	1	4.00823	1.192	0
20368	RSRC2	7136.15	7860.15	6412.15	0.81578	-0.293747	0.0642717	1	0.293747	1.19198	0
7957	HAT1	6560.81	5887.98	7233.64	1.22854	0.296949	0.0643941	1	-0.296949	1.19115	0
5678	ENO1	55069.7	50172	59967.4	1.19523	0.257294	0.0645472	1	-0.257294	1.19012	0
8221	HIST2H2BC	11.4095	0	22.819	Inf	Inf	0.0646897	1	0	1.18916	0
1915	BTNL9	319.984	403.084	236.883	0.587677	-0.766905	0.0646898	1	0.766905	1.18916	0
12906	LYRM7	2512.1	2202.24	2821.96	1.2814	0.357724	0.0648591	1	-0.357724	1.18803	0
1498	AVPR1A	27.6474	48.775	6.51973	0.133669	-2.90326	0.0651102	1	2.90326	1.18635	0
2983	CCNG1	10306.5	9307.75	11305.2	1.2146	0.280483	0.0651804	1	-0.280483	1.18588	0
26050	ZNF574	1833.7	2079.84	1587.55	0.763305	-0.389668	0.0652496	1	0.389668	1.18542	0
16677	NRBP1	3618.98	4028.08	3209.88	0.796875	-0.327574	0.0659138	1	0.327574	1.18102	0
16204	NDFIP2	6331.6	5682.75	6980.45	1.22836	0.296731	0.0659568	1	-0.296731	1.18074	0
18076	PHLDA2	363.847	452.78	274.915	0.607172	-0.719823	0.0659933	1	0.719823	1.1805	0
18060	PHF24	20.9559	38.6519	3.25986	0.084339	-3.56766	0.0660623	1	3.56766	1.18005	0
7122	GATA6	3080.46	3440.02	2720.9	0.790954	-0.338334	0.0667154	1	0.338334	1.17577	0
17550	PAICS	16870.1	15308.9	18431.3	1.20396	0.267783	0.0667577	1	-0.267783	1.1755	0
8896	INAFM1	220.171	287.129	153.214	0.533606	-0.906153	0.067109	1	0.906153	1.17322	0
9383	KDM5B	6434.8	7089.87	5779.74	0.815211	-0.294755	0.0672031	1	0.294755	1.17261	0
2063	C16orf58	2527.6	2836.32	2218.88	0.782311	-0.354186	0.0672567	1	0.354186	1.17226	0
18019	PGM1	6364.47	5715.88	7013.05	1.22694	0.295066	0.0672829	1	-0.295066	1.1721	0
23914	TMX1	4671.44	4171.65	5171.23	1.23961	0.30989	0.0674886	1	-0.30989	1.17077	0
25715	ZMYM1	1429.13	1223.98	1634.28	1.33522	0.417076	0.0675643	1	-0.417076	1.17028	0
21097	SIRT7	1593.6	1814.8	1372.4	0.756228	-0.403107	0.0675964	1	0.403107	1.17008	0
25921	ZNF408	1281.71	1472.45	1090.97	0.740918	-0.432615	0.0676251	1	0.432615	1.16989	0
18597	PPA1	5342.91	4785.48	5900.35	1.23297	0.302139	0.0681554	1	-0.302139	1.1665	0
20210	RPL35A	10549.9	9541.5	11558.4	1.21138	0.276652	0.0682931	1	-0.276652	1.16562	0
16540	NONO	25283.8	23009.9	27557.8	1.19765	0.260209	0.0684468	1	-0.260209	1.16465	0
1343	ATG3	4232.18	4691.61	3772.75	0.804148	-0.314466	0.068543	1	0.314466	1.16404	0
22675	STARD3NL	2536.85	2228.93	2844.77	1.2763	0.351964	0.0685983	1	-0.351964	1.16369	0
6779	FOSB	138.714	190.499	86.9297	0.456327	-1.13186	0.0686591	1	1.13186	1.1633	0
21164	SLC16A1	18888.1	17165.1	20611	1.20075	0.263935	0.0687745	1	-0.263935	1.16257	0
23602	TMEFF2	88.3255	128.84	47.8113	0.371091	-1.43015	0.0688381	1	1.43015	1.16217	0
23610	TMEM106C	6858	6170.5	7545.5	1.22283	0.290228	0.0689463	1	-0.290228	1.16149	0
21546	SLFN5	317.14	398.483	235.797	0.591736	-0.756974	0.0693267	1	0.756974	1.1591	0
8938	INSIG1	7881.23	7106.43	8656.02	1.21805	0.284579	0.0693862	1	-0.284579	1.15873	0
18174	PIN4P1	699.291	570.576	828.005	1.45117	0.537221	0.0694182	1	-0.537221	1.15853	0
4353	CTSC	2484.04	2181.99	2786.1	1.27686	0.352599	0.0695852	1	-0.352599	1.15748	0
24386	TSPAN7	816.944	675.488	958.4	1.41883	0.504697	0.0698272	1	-0.504697	1.15598	0
24545	TUBB	72350.1	66075.5	78624.6	1.18992	0.250867	0.0699959	1	-0.250867	1.15493	0
12767	LRRC6	43.5806	70.8619	16.2993	0.230015	-2.1202	0.0700058	1	2.1202	1.15487	0
24037	TOR1AIP1	3212.42	2845.52	3579.33	1.25788	0.330998	0.0700323	1	-0.330998	1.1547	0
18712	PPP1R9B	5459.79	6023.26	4896.32	0.812901	-0.298848	0.0702996	1	0.298848	1.15305	0
12770	LRRC66	32.9585	56.1373	9.77959	0.174208	-2.52111	0.0703156	1	2.52111	1.15295	0
15469	MME	313.094	232.832	393.357	1.68945	0.75655	0.0705777	1	-0.75655	1.15133	0
12689	LRP1	3430.72	3045.22	3816.21	1.25318	0.325596	0.0706037	1	-0.325596	1.15117	0
9297	KCNK13	29.111	50.6156	7.60635	0.150277	-2.73431	0.0706508	1	2.73431	1.15088	0
11060	LMNA	4167.66	4617.98	3717.33	0.804968	-0.312996	0.070667	1	0.312996	1.15078	0
1552	BAALC	22.8796	41.4128	4.34648	0.104955	-3.25215	0.0707059	1	3.25215	1.15054	0
13061	MAP3K1	1695.17	1923.39	1466.94	0.762683	-0.390845	0.0708899	1	0.390845	1.14942	0
22479	SPTAN1	17073.7	18629.3	15518	0.832991	-0.263628	0.0708971	1	0.263628	1.14937	0
24750	UCHL3	2168.63	1896.71	2440.55	1.28673	0.363712	0.0709558	1	-0.363712	1.14901	0
2670	CARS	4230.59	4685.17	3776.01	0.80595	-0.311238	0.071449	1	0.311238	1.146	0
24668	UBE2E3	1796.01	1558.96	2033.07	1.30412	0.383074	0.0714794	1	-0.383074	1.14582	0
26216	ZNF777	3338.2	3714.27	2962.13	0.797501	-0.326442	0.0716546	1	0.326442	1.14476	0
3641	CLASRP	5164.16	5699.32	4629.01	0.812203	-0.300087	0.0717059	1	0.300087	1.14444	0
20147	RPE	2536.06	2231.69	2840.43	1.27277	0.347973	0.0718166	1	-0.347973	1.14377	0
25094	VPRBP	4000.76	3567.02	4434.5	1.24319	0.314052	0.0718638	1	-0.314052	1.14349	0
743	ANK1	239.447	308.295	170.6	0.553364	-0.853698	0.0724772	1	0.853698	1.1398	0
4092	CRACR2A	256.173	327.621	184.726	0.563839	-0.826644	0.0725282	1	0.826644	1.13949	0
5700	ENTPD1	2575.65	2268.5	2882.81	1.2708	0.345735	0.0725403	1	-0.345735	1.13942	0
3198	CDIP1	3652.43	4054.77	3250.08	0.801546	-0.319143	0.0726272	1	0.319143	1.1389	0
17440	OTUD3	1663.64	1887.5	1439.77	0.762793	-0.390637	0.0726674	1	0.390637	1.13866	0
23183	TCEB1	1264.06	1078.57	1449.55	1.34395	0.426484	0.0727109	1	-0.426484	1.1384	0
1470	ATRX	5391.34	4838.85	5943.82	1.22835	0.296725	0.0728211	1	-0.296725	1.13774	0
15851	MTSS1L	6952.91	7639.28	6266.54	0.820306	-0.285766	0.0728448	1	0.285766	1.1376	0
58	ABCB10	3548.41	3155.65	3941.17	1.24893	0.320687	0.0728733	1	-0.320687	1.13743	0
3896	COL14A1	399.724	308.295	491.153	1.59313	0.67186	0.0729648	1	-0.67186	1.13689	0
3683	CLDND1	4170.26	3723.47	4617.05	1.23999	0.310325	0.0729731	1	-0.310325	1.13684	0
9148	JAKMIP2	197.952	136.202	259.702	1.90674	0.931112	0.0731035	1	-0.931112	1.13606	0
19444	RAD21	11948.1	10838.2	13057.9	1.20481	0.268803	0.0731199	1	-0.268803	1.13596	0
9891	LAMA3	3028.23	3374.68	2681.78	0.794677	-0.33156	0.0734748	1	0.33156	1.13386	0
20978	SH3BGRL	2666.42	2352.25	2980.6	1.26713	0.341565	0.0735455	1	-0.341565	1.13344	0
20484	SAMD11	4048.32	4483.62	3613.02	0.805825	-0.311462	0.0736662	1	0.311462	1.13273	0
1994	C11orf96	226.192	292.65	159.733	0.545816	-0.873512	0.0736861	1	0.873512	1.13261	0
21420	SLC43A1	1125.37	1296.68	954.053	0.735766	-0.442681	0.0737704	1	0.442681	1.13212	0
22635	ST6GALNAC6	3214.76	3577.14	2852.38	0.797391	-0.326642	0.0738641	1	0.326642	1.13157	0
12684	LRIG3	1898.28	1653.75	2142.82	1.29573	0.373767	0.0738662	1	-0.373767	1.13155	0
9520	KIF5C	1742.83	1973.09	1512.58	0.766603	-0.383448	0.0739449	1	0.383448	1.13109	0
8584	HTRA3	412.351	505.236	319.467	0.632312	-0.661292	0.0740325	1	0.661292	1.13058	0
23750	TMEM231	474.488	575.177	373.798	0.649882	-0.621749	0.074117	1	0.621749	1.13008	0
17623	PARP12	11.5035	23.0071	0	0	#NAME?	0.0741582	1	0	1.12984	0
9495	KIF1A	6276.82	6902.13	5651.52	0.818808	-0.288403	0.0743431	1	0.288403	1.12876	0
15799	MTFR1	2489.65	2192.12	2787.18	1.27146	0.346484	0.0743936	1	-0.346484	1.12846	0
22412	SPIN4	1794.3	1559.88	2028.72	1.30056	0.379135	0.0745214	1	-0.379135	1.12772	0
7811	GTF2F1	8121.48	8902.83	7340.13	0.824471	-0.278459	0.0745771	1	0.278459	1.12739	0
2139	C19orf68	991.98	1149.43	834.525	0.726031	-0.461897	0.0745807	1	0.461897	1.12737	0
24213	TRIM36	434.555	530.084	339.026	0.639571	-0.644825	0.0746437	1	0.644825	1.12701	0
8699	IFNGR2	2170.85	1902.23	2439.46	1.28243	0.358875	0.0747058	1	-0.358875	1.12665	0
4676	DCX	10.8662	0	21.7324	Inf	Inf	0.0747316	1	0	1.1265	0
4332	CTIF	1672.67	1895.78	1449.55	0.764619	-0.387188	0.0747435	1	0.387188	1.12643	0
18428	PNKP	2339.81	2623.73	2055.89	0.783574	-0.351858	0.0747487	1	0.351858	1.1264	0
16040	NAA50	19312.1	17589.4	21034.8	1.19588	0.258074	0.0747704	1	-0.258074	1.12627	0
21214	SLC22A18	229.662	296.331	162.993	0.550037	-0.8624	0.0752654	1	0.8624	1.1234	0
17950	PERP	5504.85	4947.45	6062.26	1.22533	0.293172	0.0753328	1	-0.293172	1.12302	0
22939	SYT12	30.5746	52.4562	8.69297	0.165719	-2.59319	0.0755284	1	2.59319	1.12189	0
16100	NARS	8331.45	7535.28	9127.62	1.21132	0.276576	0.0756099	1	-0.276576	1.12142	0
18637	PPIB	4932.72	4424.73	5440.71	1.22962	0.298208	0.0756726	1	-0.298208	1.12106	0
25649	ZFP36L1	1640.6	1859.89	1421.3	0.764184	-0.388009	0.0758586	1	0.388009	1.12	0
21094	SIRT4	95.7267	137.122	54.3311	0.396223	-1.33561	0.0758976	1	1.33561	1.11977	0
5312	DUSP14	2066.39	2324.64	1808.14	0.777815	-0.362501	0.0759053	1	0.362501	1.11973	0
26321	ZRSR2	316.303	395.722	236.883	0.598611	-0.74031	0.0759824	1	0.74031	1.11929	0
22916	SYNGR3	155.984	209.825	102.142	0.486799	-1.0386	0.0761979	1	1.0386	1.11806	0
2158	C1QTNF1	113.833	159.209	68.4571	0.429982	-1.21765	0.076477	1	1.21765	1.11647	0
1135	ARID5B	1558.56	1769.71	1347.41	0.761375	-0.393321	0.0765558	1	0.393321	1.11602	0
5544	EIF2S3	9780.27	8866.02	10694.5	1.20624	0.270515	0.0768835	1	-0.270515	1.11417	0
16664	NR3C2	867.081	1010.47	723.69	0.71619	-0.481586	0.077041	1	0.481586	1.11328	0
1751	BLOC1S6	2734.87	2418.51	3051.23	1.26162	0.335276	0.0771522	1	-0.335276	1.11265	0
24832	UNC5C	863.397	720.582	1006.21	1.39639	0.481698	0.0771532	1	-0.481698	1.11265	0
2758	CBX7	553.516	662.604	444.428	0.670729	-0.576198	0.0771577	1	0.576198	1.11262	0
19840	RHBDD2	4086.37	4519.51	3653.22	0.808321	-0.306999	0.0773471	1	0.306999	1.11156	0
2152	C1QBP	15584.8	14188.9	16980.6	1.19675	0.259123	0.0776512	1	-0.259123	1.10985	0
16730	NSUN5	1245.66	1426.44	1064.89	0.746536	-0.421716	0.0776616	1	0.421716	1.10979	0
12909	LYSMD2	124.622	172.093	77.1501	0.448304	-1.15745	0.0776722	1	1.15745	1.10973	0
4095	CRAMP1L	4376.85	4834.25	3919.44	0.810765	-0.302644	0.0777122	1	0.302644	1.10951	0
1690	BEST1	58.6767	90.1878	27.1655	0.301211	-1.73116	0.0779252	1	1.73116	1.10832	0
5716	EP400NL	442.039	537.446	346.632	0.644962	-0.632714	0.0780018	1	0.632714	1.1079	0
9189	KANK3	373.505	460.142	286.868	0.623434	-0.681692	0.078028	1	0.681692	1.10775	0
5007	DLX1	1372.27	1179.8	1564.73	1.32627	0.407371	0.0780847	1	-0.407371	1.10743	0
18419	PMS2P3	160.918	215.346	106.489	0.4945	-1.01596	0.0780925	1	1.01596	1.10739	0
4389	CUTC	1255.24	1073.97	1436.51	1.33757	0.419616	0.0781388	1	-0.419616	1.10713	0
3935	COL7A1	1211.59	1388.71	1034.46	0.74491	-0.424861	0.0782758	1	0.424861	1.10637	0
10068	LHFP	1002.04	845.741	1158.34	1.36961	0.453769	0.0784474	1	-0.453769	1.10542	0
6568	FGD6	544.554	437.135	651.973	1.49147	0.576733	0.0785169	1	-0.576733	1.10504	0
5081	DNAJC10	8309.71	7523.32	9096.11	1.20905	0.273879	0.0785956	1	-0.273879	1.1046	0
4824	DENND5A	6633.36	7279.45	5987.28	0.822492	-0.281927	0.0786971	1	0.281927	1.10404	0
23654	TMEM14B	1903.97	1662.95	2144.99	1.28987	0.367224	0.0787995	1	-0.367224	1.10348	0
8524	HSP90B1	21636.9	19748.4	23525.3	1.19126	0.252482	0.0793595	1	-0.252482	1.1004	0
9020	IRF3	2960.03	3293.7	2626.36	0.797391	-0.326641	0.0794243	1	0.326641	1.10005	0
1539	B4GALNT4	1782.93	1553.44	2012.42	1.29546	0.373467	0.0795251	1	-0.373467	1.0995	0
26325	ZSCAN12P1	227.278	292.65	161.907	0.553242	-0.854016	0.0795894	1	0.854016	1.09914	0
2814	CCDC146	27.5868	7.36227	47.8113	6.4941	2.69913	0.0796183	1	-2.69913	1.09899	0
25543	ZBTB48	1091.54	1256.19	926.888	0.737858	-0.438585	0.0796831	1	0.438585	1.09863	0
3240	CDKN2AIP	1515.24	1720.01	1310.47	0.761894	-0.392339	0.0799528	1	0.392339	1.09717	0
1061	ARHGAP20	292.259	367.193	217.324	0.591852	-0.756691	0.0803069	1	0.756691	1.09525	0
25528	ZBTB33	5662.11	5101.13	6223.08	1.21994	0.286811	0.0805261	1	-0.286811	1.09406	0
26173	ZNF713	270.599	342.346	198.852	0.580851	-0.783761	0.0805401	1	0.783761	1.09399	0
2003	C12orf45	731.068	603.706	858.431	1.42193	0.507855	0.0806101	1	-0.507855	1.09361	0
18358	PLIN2	1222.08	1398.83	1045.33	0.747288	-0.420264	0.0806517	1	0.420264	1.09339	0
12670	LRCH2	2330.52	2053.15	2607.89	1.27019	0.345042	0.0807135	1	-0.345042	1.09305	0
15788	MTCL1	1470.29	1670.32	1270.26	0.760491	-0.394996	0.0808215	1	0.394996	1.09247	0
8451	HRAS	4602.89	5074.45	4131.33	0.814145	-0.296643	0.0809556	1	0.296643	1.09175	0
8525	HSP90B2P	726.511	600.025	852.998	1.4216	0.507519	0.0815614	1	-0.507519	1.08852	0
22566	SSB	5956.41	5373.54	6539.29	1.21694	0.283261	0.0819406	1	-0.283261	1.0865	0
3874	COA4	3268.92	2911.78	3626.05	1.24531	0.3165	0.0820119	1	-0.3165	1.08612	0
5049	DNAH17	254.876	323.94	185.812	0.573601	-0.801881	0.0821417	1	0.801881	1.08544	0
1867	BRWD3	2308.82	2034.75	2582.9	1.26939	0.344141	0.0822637	1	-0.344141	1.08479	0
8887	IMPA2	826.771	963.537	690.004	0.716116	-0.481735	0.0824096	1	0.481735	1.08402	0
8539	HSPA8	68832.7	63104.8	74560.7	1.18154	0.240666	0.0824196	1	-0.240666	1.08397	0
8115	HGSNAT	2069.81	2322.8	1816.83	0.782174	-0.354439	0.0825061	1	0.354439	1.08351	0
18133	PIGQ	4947.52	5445.32	4449.71	0.817163	-0.291304	0.0826194	1	0.291304	1.08292	0
6257	FAM46B	61.1437	92.9487	29.3388	0.315645	-1.66363	0.0826684	1	1.66363	1.08266	0
16497	NMI	199.304	259.52	139.088	0.535941	-0.899853	0.0829157	1	0.899853	1.08136	0
4423	CXCR4	417.995	508.917	327.073	0.642684	-0.637818	0.0829788	1	0.637818	1.08103	0
1294	ASPH	5536.8	4990.7	6082.91	1.21885	0.285518	0.0829817	1	-0.285518	1.08102	0
23478	TIMM17B	4703.39	4226.86	5179.92	1.22548	0.293343	0.0831046	1	-0.293343	1.08038	0
23507	TK1	7145.37	7824.25	6466.48	0.826466	-0.274972	0.0831951	1	0.274972	1.0799	0
19774	RFPL4A	11.0434	22.0868	0	0	#NAME?	0.083252	1	0	1.07961	0
23680	TMEM170B	1910.2	1672.16	2148.25	1.28472	0.361453	0.0833223	1	-0.361453	1.07924	0
26229	ZNF79	812.972	947.892	678.052	0.715325	-0.483328	0.0833851	1	0.483328	1.07891	0
4599	DBF4B	3142.96	3487.88	2798.05	0.802222	-0.317927	0.0834515	1	0.317927	1.07857	0
2971	CCNB1IP1	1979.37	2223.41	1735.33	0.780485	-0.357558	0.0836896	1	0.357558	1.07733	0
2742	CBR3	138.42	187.738	89.1029	0.474613	-1.07518	0.0837065	1	1.07518	1.07724	0
16561	NOTUM	65.5345	98.4704	32.5986	0.33105	-1.59488	0.0837278	1	1.59488	1.07713	0
6726	FLRT3	814.898	680.09	949.707	1.39644	0.481757	0.0837916	1	-0.481757	1.0768	0
6614	FHDC1	214.566	277.005	152.127	0.549184	-0.864639	0.0842057	1	0.864639	1.07466	0
16448	NKX2-5	3479.02	3851.39	3106.65	0.806631	-0.310019	0.0843263	1	0.310019	1.07404	0
18363	PLK2	415.068	505.236	324.9	0.643065	-0.636963	0.0843456	1	0.636963	1.07394	0
7653	GPRC5A	150.751	99.3907	202.112	2.03351	1.02397	0.0845763	1	-1.02397	1.07275	0
8645	IDNK	94.3463	134.361	54.3311	0.404365	-1.30627	0.0846284	1	1.30627	1.07248	0
19146	PTBP3	4251.13	3814.58	4687.68	1.22889	0.297352	0.0846378	1	-0.297352	1.07244	0
9948	LBX2-AS1	206.705	267.803	145.607	0.543711	-0.879088	0.0846492	1	0.879088	1.07238	0
18386	PLXDC2	617.806	504.316	731.296	1.45008	0.536129	0.0847833	1	-0.536129	1.07169	0
16611	NPL	387.35	300.933	473.767	1.57433	0.654736	0.0848137	1	-0.654736	1.07153	0
9944	LBR	16817.7	15354	18281.3	1.19065	0.251754	0.084831	1	-0.251754	1.07145	0
4181	CRYM	56.2928	86.5067	26.0789	0.301467	-1.72993	0.0848391	1	1.72993	1.0714	0
15528	MOK	795.243	927.646	662.839	0.714538	-0.484916	0.0850104	1	0.484916	1.07053	0
15963	MYLK2	40.2764	65.3402	15.2127	0.232823	-2.10269	0.0850152	1	2.10269	1.0705	0
5143	DNTTIP1	3517.19	3891.88	3142.51	0.807452	-0.308551	0.0850789	1	0.308551	1.07018	0
6203	FAM222A	637.185	752.792	521.578	0.692858	-0.529368	0.0851767	1	0.529368	1.06968	0
6272	FAM53C	7198.68	7877.63	6519.73	0.827625	-0.27295	0.085177	1	0.27295	1.06968	0
16491	NME4	8851.63	8037.76	9665.5	1.20251	0.26605	0.0852198	1	-0.26605	1.06946	0
23233	TCTN1	1131.34	1296.68	966.006	0.744984	-0.424718	0.0856508	1	0.424718	1.06727	0
329	ADARB1	1736.64	1957.44	1515.84	0.774396	-0.368857	0.0859426	1	0.368857	1.06579	0
24565	TUFT1	1394.9	1584.73	1205.06	0.760422	-0.395128	0.0859849	1	0.395128	1.06558	0
24001	TNXB	143.355	193.26	93.4494	0.483543	-1.04828	0.0860515	1	1.04828	1.06524	0
9904	LAMP2	9806.04	8917.55	10694.5	1.19927	0.262153	0.0863642	1	-0.262153	1.06367	0
21081	SIPA1	1752.99	1974.93	1531.05	0.775243	-0.36728	0.0864024	1	0.36728	1.06347	0
15396	MIR99AHG	50.1618	22.0868	78.2367	3.54224	1.82466	0.0865284	1	-1.82466	1.06284	0
20158	RPL10	3613.69	3232.96	3994.42	1.23553	0.305131	0.086672	1	-0.305131	1.06212	0
21179	SLC16A9	890.157	749.111	1031.2	1.37657	0.461077	0.0869919	1	-0.461077	1.06052	0
1189	ARMT1	3116.9	2778.34	3455.46	1.24371	0.314654	0.0871477	1	-0.314654	1.05974	0
24283	TRMT10C	4348.68	3907.53	4789.83	1.2258	0.293718	0.0871554	1	-0.293718	1.05971	0
4156	CRTAP	9080.92	8254.03	9907.81	1.20036	0.263468	0.0873854	1	-0.263468	1.05856	0
16445	NKX2-2	215.11	277.005	153.214	0.553107	-0.85437	0.0875318	1	0.85437	1.05783	0
18452	PNPLA7	259.893	328.541	191.245	0.582104	-0.780651	0.087587	1	0.780651	1.05756	0
21262	SLC25A30	1468.18	1272.75	1663.62	1.3071	0.386371	0.0875914	1	-0.386371	1.05754	0
546	AK4	2072.05	1823.08	2321.02	1.27313	0.348381	0.0876165	1	-0.348381	1.05741	0
18489	POLK	1159.88	992.986	1326.76	1.33614	0.418066	0.0876198	1	-0.418066	1.0574	0
22159	SNRPD1	3704.38	3317.62	4091.13	1.23315	0.302349	0.0879434	1	-0.302349	1.0558	0
22886	SYBU	587.536	478.548	696.524	1.4555	0.541511	0.0881477	1	-0.541511	1.05479	0
3545	CHRDL1	55.2622	25.7679	84.7565	3.28922	1.71775	0.0881684	1	-1.71775	1.05469	0
23749	TMEM230	2865.41	2549.19	3181.63	1.24809	0.319728	0.0882772	1	-0.319728	1.05415	0
22162	SNRPD3	15983.1	14603.1	17363.1	1.18901	0.249755	0.0884265	1	-0.249755	1.05342	0
20935	SFXN4	2128.71	1875.54	2381.87	1.26997	0.344792	0.088531	1	-0.344792	1.0529	0
6522	FCRLB	89.4953	127.919	51.0712	0.399245	-1.32465	0.0888754	1	1.32465	1.05122	0
4830	DEPDC1	4499.95	4049.25	4950.65	1.22261	0.289962	0.0892396	1	-0.289962	1.04944	0
7843	GTPBP8	1706.55	1490.86	1922.23	1.28935	0.366638	0.0893315	1	-0.366638	1.049	0
3378	CEP72	1041.53	1196.37	886.683	0.741145	-0.432172	0.0894637	1	0.432172	1.04835	0
3361	CEP170B	6150.62	6735.56	5565.67	0.826312	-0.275241	0.0894975	1	0.275241	1.04819	0
24823	UNC13B	4016.28	3605.67	4426.89	1.22776	0.296027	0.0895024	1	-0.296027	1.04817	0
17976	PFDN4	1204.49	1034.4	1374.58	1.32886	0.410193	0.0895137	1	-0.410193	1.04811	0
16524	NOG	253.036	320.259	185.812	0.580194	-0.785393	0.089659	1	0.785393	1.04741	0
5870	ETNK1	4177.3	3753.84	4600.75	1.22561	0.293504	0.0898057	1	-0.293504	1.0467	0
21702	SNAP25	39.8163	64.4199	15.2127	0.236149	-2.08223	0.0898326	1	2.08223	1.04657	0
3332	CENPE	6690.61	6062.83	7318.39	1.20709	0.271536	0.0898972	1	-0.271536	1.04625	0
4548	CYTH2	3728.98	4115.51	3342.45	0.812159	-0.300167	0.0899311	1	0.300167	1.04609	0
3064	CD2AP	3932.45	3529.29	4335.62	1.22847	0.29686	0.0899351	1	-0.29686	1.04607	0
3244	CDKN2C	4485.82	4037.29	4934.35	1.22219	0.289473	0.0899646	1	-0.289473	1.04593	0
3612	CIRBP	9957.54	10848.3	9066.77	0.835777	-0.25881	0.0899866	1	0.25881	1.04582	0
25996	ZNF516	2166.78	2422.19	1911.37	0.789108	-0.341706	0.0900164	1	0.341706	1.04568	0
9075	ITGA6	1636.95	1846.09	1427.82	0.77343	-0.370658	0.0901159	1	0.370658	1.0452	0
1594	BARX2	752.926	878.871	626.98	0.713393	-0.487231	0.0902568	1	0.487231	1.04452	0
1423	ATP6AP1L	123.784	169.332	78.2367	0.462031	-1.11394	0.0903053	1	1.11394	1.04429	0
2441	C8orf46	31.1179	52.4562	9.77959	0.186434	-2.42327	0.0905151	1	2.42327	1.04328	0
317	ADAMTS9	644.753	759.234	530.271	0.698429	-0.517815	0.0906385	1	0.517815	1.04269	0
2208	C1orf21	1951.39	1715.41	2187.37	1.27513	0.350643	0.0909698	1	-0.350643	1.0411	0
16345	NFATC2	63.1506	94.7892	31.512	0.332443	-1.58882	0.0910437	1	1.58882	1.04075	0
23791	TMEM30A	4804.75	4331.78	5277.72	1.21837	0.284956	0.0910729	1	-0.284956	1.04061	0
13373	METTL22	779.143	907.4	650.886	0.717309	-0.479334	0.0912047	1	0.479334	1.03998	0
1045	ARFRP1	1787.4	2008.98	1565.82	0.779411	-0.359544	0.0913391	1	0.359544	1.03934	0
25167	VWA5B2	66.0778	98.4704	33.6853	0.342085	-1.54757	0.0914318	1	1.54757	1.0389	0
10426	LINC00669	267.838	336.824	198.852	0.590373	-0.760302	0.0914849	1	0.760302	1.03865	0
18061	PHF3	6066.3	5492.25	6640.34	1.20904	0.273859	0.0917069	1	-0.273859	1.0376	0
7021	GADD45A	5252.58	5760.98	4744.19	0.823504	-0.280152	0.0917589	1	0.280152	1.03735	0
18998	PRR7	430.036	519.96	340.112	0.654112	-0.61239	0.0918558	1	0.61239	1.03689	0
912	AP3B2	512.452	611.989	412.916	0.674712	-0.567657	0.0918624	1	0.567657	1.03686	0
25593	ZCCHC9	1765.12	1546.08	1984.17	1.28336	0.359924	0.0920175	1	-0.359924	1.03613	0
22702	STEAP3	2486.77	2205.92	2767.62	1.25463	0.327267	0.0920282	1	-0.327267	1.03608	0
8522	HSP90AB1	53133.6	48822	57445.3	1.17663	0.234658	0.0920709	1	-0.234658	1.03588	0
23829	TMEM60	640.719	527.323	754.115	1.43008	0.516099	0.0921584	1	-0.516099	1.03547	0
13288	MED19	631.957	744.51	519.405	0.697647	-0.519431	0.0922747	1	0.519431	1.03492	0
24091	TPPP	808.831	939.61	678.052	0.721631	-0.470667	0.0924151	1	0.470667	1.03426	0
3451	CFLAR	1069.78	913.842	1225.71	1.34127	0.4236	0.0925589	1	-0.4236	1.03358	0
18334	PLEKHG4	1760.26	1978.61	1541.92	0.779292	-0.359764	0.0926242	1	0.359764	1.03328	0
20696	SDHC	1117.48	957.095	1277.87	1.33515	0.417003	0.0926306	1	-0.417003	1.03325	0
20792	SEPHS1	3430.48	3071.91	3789.05	1.23345	0.302701	0.0927744	1	-0.302701	1.03257	0
20741	SECISBP2	3418.44	3060.86	3776.01	1.23364	0.302923	0.092782	1	-0.302923	1.03254	0
17782	PCIF1	1781.64	1561.72	2001.56	1.28163	0.357985	0.0928724	1	-0.357985	1.03211	0
20870	SERTAD1	591.481	699.416	483.546	0.691358	-0.532496	0.0930568	1	0.532496	1.03125	0
13286	MED17	2576	2288.75	2863.25	1.25101	0.323095	0.0932987	1	-0.323095	1.03012	0
3145	CDC42BPA	6307.34	5716.8	6897.87	1.2066	0.270942	0.0933258	1	-0.270942	1.03	0
21520	SLC9A8	1497.63	1692.4	1302.86	0.769828	-0.377392	0.0933323	1	0.377392	1.02997	0
5710	ENY2	2633.19	2341.2	2925.18	1.24944	0.321278	0.093348	1	-0.321278	1.02989	0
8399	HOXB7	743.141	866.907	619.374	0.714464	-0.485067	0.0933688	1	0.485067	1.0298	0
16341	NFAM1	10.5833	21.1665	0	0	#NAME?	0.0934535	1	0	1.0294	0
20758	SEMA3A	316.149	241.114	391.184	1.6224	0.698128	0.0935937	1	-0.698128	1.02875	0
9017	IRF2BP1	3673.41	4051.09	3295.72	0.81354	-0.297716	0.0935954	1	0.297716	1.02875	0
6759	FNDC3A	4225.05	3802.61	4647.48	1.22218	0.289457	0.0936064	1	-0.289457	1.02869	0
5774	EPT1	5157.09	4659.4	5654.78	1.21363	0.279327	0.09363	1	-0.279327	1.02859	0
3399	CERS6	2377.77	2107.45	2648.1	1.25654	0.329457	0.0936354	1	-0.329457	1.02856	0
4871	DGKQ	2568.31	2854.72	2281.9	0.799344	-0.323111	0.0936759	1	0.323111	1.02837	0
10536	LINC00938	337.305	259.52	415.089	1.59945	0.677576	0.0937068	1	-0.677576	1.02823	0
1295	ASPHD1	132.649	179.455	85.8431	0.478353	-1.06385	0.0937547	1	1.06385	1.02801	0
25457	YJEFN3	653.24	767.517	538.964	0.702218	-0.510009	0.0938449	1	0.510009	1.02759	0
18168	PIM1	1555.54	1754.98	1356.1	0.772717	-0.371989	0.0941175	1	0.371989	1.02633	0
2393	C6orf226	109.111	67.1807	151.04	2.24827	1.16881	0.0944718	1	-1.16881	1.0247	0
25348	WRN	1484.91	1292.08	1677.74	1.29848	0.376828	0.0944993	1	-0.376828	1.02457	0
6945	FUZ	2471.39	2748.89	2193.89	0.7981	-0.325358	0.0946157	1	0.325358	1.02404	0
9206	KATNAL1	1218.83	1050.04	1387.62	1.32148	0.402158	0.0946227	1	-0.402158	1.024	0
25914	ZNF394	1103.53	1261.71	945.36	0.74927	-0.416443	0.0947933	1	0.416443	1.02322	0
15939	MYH3	255.586	322.099	189.072	0.586999	-0.768569	0.0951263	1	0.768569	1.0217	0
25563	ZC3H13	6900.42	6266.21	7534.63	1.20242	0.265943	0.0952947	1	-0.265943	1.02093	0
24955	USP34	5927.32	5370.78	6483.87	1.20725	0.271724	0.0954156	1	-0.271724	1.02038	0
25965	ZNF473	1595.18	1797.31	1393.05	0.775072	-0.367598	0.0954353	1	0.367598	1.02029	0
23015	TAGLN2	11117.2	12084.2	10150.1	0.839947	-0.25163	0.0956239	1	0.25163	1.01943	0
9076	ITGA7	815.855	946.052	685.658	0.724757	-0.46443	0.0956988	1	0.46443	1.01909	0
16862	NXN	3415.25	3769.48	3061.01	0.812051	-0.300358	0.0957659	1	0.300358	1.01879	0
13051	MAP1S	4044.33	4449.57	3639.09	0.817853	-0.290087	0.0957704	1	0.290087	1.01877	0
16207	NDNF	287.886	217.187	358.585	1.65104	0.723377	0.0960979	1	-0.723377	1.01729	0
23234	TCTN2	1921.75	2151.62	1691.87	0.786322	-0.346808	0.0961994	1	0.346808	1.01683	0
3105	CD74	30.6577	51.5359	9.77959	0.189763	-2.39773	0.0963351	1	2.39773	1.01622	0
25218	WDR12	2142.26	1893.94	2390.57	1.26222	0.335959	0.0964166	1	-0.335959	1.01585	0
1559	BACE2	824.517	693.894	955.14	1.37649	0.460997	0.096485	1	-0.460997	1.01554	0
12806	LRSAM1	1057.12	1210.17	904.069	0.747057	-0.420709	0.0964932	1	0.420709	1.0155	0
4082	CPVL	3423.12	3069.15	3777.1	1.23067	0.299439	0.0964984	1	-0.299439	1.01548	0
9925	LARP1B	1843.09	2066.04	1620.15	0.784183	-0.350737	0.0965009	1	0.350737	1.01547	0
5738	EPHA3	1169.03	1005.87	1332.2	1.32442	0.405364	0.0967626	1	-0.405364	1.01429	0
21626	SMG1	8494.62	7737.75	9251.49	1.19563	0.257773	0.096952	1	-0.257773	1.01344	0
22501	SRCIN1	382.786	465.664	299.907	0.644043	-0.634771	0.0969922	1	0.634771	1.01326	0
18885	PRKG2	120.232	76.3836	164.08	2.1481	1.10306	0.0971423	1	-1.10306	1.01259	0
25138	VSIG10L	120.232	76.3836	164.08	2.1481	1.10306	0.0971423	1	-1.10306	1.01259	0
6845	FPGT	1419.52	1234.1	1604.94	1.30049	0.379059	0.0973618	1	-0.379059	1.01161	0
21372	SLC35F5	1771.35	1555.28	1987.43	1.27786	0.35373	0.0973961	1	-0.35373	1.01146	0
10108	LIMCH1	475.07	568.735	381.404	0.670618	-0.576438	0.0974946	1	0.576438	1.01102	0
25	AAMDC	938.997	1080.41	797.58	0.738217	-0.437882	0.0975827	1	0.437882	1.01063	0
25674	ZFYVE16	2980.06	2663.3	3296.81	1.23787	0.307854	0.0976205	1	-0.307854	1.01046	0
19731	RELL2	570.364	674.568	466.16	0.69105	-0.533137	0.0976528	1	0.533137	1.01032	0
21148	SLC12A7	2706.67	3001.05	2412.3	0.803819	-0.315057	0.0977196	1	0.315057	1.01002	0
23595	TMED5	6838.34	6213.76	7462.91	1.20103	0.264273	0.0978038	1	-0.264273	1.00964	0
18375	PLS1	1300.03	1125.51	1474.54	1.31012	0.389694	0.0978206	1	-0.389694	1.00957	0
8192	HIST1H2BN	37.4324	60.7387	14.1261	0.232571	-2.10426	0.0979024	1	2.10426	1.00921	0
926	AP5Z1	3028.39	3348.91	2707.86	0.808579	-0.30654	0.0979372	1	0.30654	1.00905	0
8364	HOOK2	1007.24	1154.96	859.517	0.744199	-0.42624	0.0979681	1	0.42624	1.00892	0
25577	ZCCHC10	980.679	835.618	1125.74	1.34719	0.429958	0.098036	1	-0.429958	1.00861	0
6187	FAM214A	534.822	634.996	434.648	0.68449	-0.546898	0.0981664	1	0.546898	1.00804	0
26113	ZNF653	555.562	658.003	453.121	0.688631	-0.538198	0.0981733	1	0.538198	1.00801	0
20661	SCRT1	22.9628	40.4925	5.43311	0.134176	-2.89781	0.098508	1	2.89781	1.00653	0
7723	GRIP2	196.083	253.078	139.088	0.549583	-0.86359	0.0985434	1	0.86359	1.00637	0
18675	PPP1R13B	1765.53	1980.45	1550.61	0.782957	-0.352995	0.0986219	1	0.352995	1.00603	0
5907	EXOC2	3870.87	3483.27	4258.47	1.22255	0.28989	0.0987914	1	-0.28989	1.00528	0
24191	TRIM14	1307.51	1132.87	1482.15	1.30832	0.387711	0.09889	1	-0.387711	1.00485	0
24054	TP53INP1	686.482	802.488	570.476	0.710885	-0.492313	0.0989214	1	0.492313	1.00471	0
26232	ZNF791	754.179	877.031	631.327	0.719846	-0.47424	0.098936	1	0.47424	1.00465	0
20206	RPL32P3	474.61	567.815	381.404	0.671705	-0.574101	0.0989961	1	0.574101	1.00438	0
2598	CALU	12206.5	11164.9	13248.1	1.18659	0.246816	0.0992062	1	-0.246816	1.00346	0
25583	ZCCHC17	3553.15	3914.89	3191.41	0.815197	-0.294779	0.0992113	1	0.294779	1.00344	0
18579	POU3F3	1328.24	1504.66	1151.82	0.765499	-0.385528	0.0992642	1	0.385528	1.00321	0
12572	LOC728024	187.962	132.521	243.403	1.83672	0.877128	0.099384	1	-0.877128	1.00268	0
4014	COX6A1	1851.67	2073.4	1629.93	0.786116	-0.347187	0.0994579	1	0.347187	1.00236	0
20201	RPL3	24452.2	22460.4	26444	1.17736	0.235554	0.0995582	1	-0.235554	1.00192	0
21316	SLC2A1	3328.55	2985.4	3671.69	1.22988	0.298521	0.0995741	1	-0.298521	1.00185	0
35	AASS	2539.92	2261.14	2818.7	1.24658	0.317979	0.0998004	1	-0.317979	1.00087	0
20335	RRP15	4958.2	4485.46	5430.93	1.21079	0.275943	0.0999129	1	-0.275943	1.00038	0
7118	GATA3	1240.72	1408.95	1072.5	0.761199	-0.393654	0.0999854	1	0.393654	1.00006	0
17670	PBRM1	7981.98	7272.08	8691.88	1.19524	0.2573	0.100068	1	-0.2573	0.999704	0
15666	MRPL51	7173.99	6527.57	7820.41	1.19806	0.260698	0.100222	1	-0.260698	0.999035	0
22893	SYCP2	65.3799	34.0505	96.7093	2.84017	1.50598	0.100243	1	-1.50598	0.998945	0
7074	GALNT7	2403.91	2136.9	2670.91	1.2499	0.321815	0.100523	1	-0.321815	0.997735	0
9354	KCTD20	6083.57	5523.54	6643.6	1.20278	0.266371	0.100782	1	-0.266371	0.996617	0
8480	HS6ST1	1191.3	1354.66	1027.94	0.758822	-0.398167	0.100856	1	0.398167	0.996298	0
9357	KCTD3	6648.27	6044.42	7252.11	1.1998	0.262796	0.101019	1	-0.262796	0.995598	0
7421	GNB1L	1243.74	1411.72	1075.75	0.76202	-0.3921	0.101049	1	0.3921	0.995468	0
13091	MAP9	1782.69	1568.16	1997.21	1.2736	0.34891	0.101393	1	-0.34891	0.993992	0
18862	PRKAR1B	1604.53	1405.27	1803.79	1.28359	0.360181	0.101468	1	-0.360181	0.993669	0
3982	COQ2	1137.22	979.182	1295.25	1.32279	0.403584	0.101498	1	-0.403584	0.993541	0
20226	RPL7A	3126.23	2801.34	3451.11	1.23195	0.300941	0.101583	1	-0.300941	0.993179	0
3386	CEP95	2345.65	2607.16	2084.14	0.799389	-0.32303	0.101589	1	0.32303	0.993155	0
23854	TMEM87B	842.238	972.74	711.737	0.731682	-0.45071	0.101678	1	0.45071	0.992773	0
5123	DNHD1	534.905	634.076	435.735	0.687197	-0.541204	0.101685	1	0.541204	0.992744	0
11622	LOC101927550	75.0374	41.4128	108.662	2.62388	1.3917	0.101687	1	-1.3917	0.992735	0
22690	STAT6	1953.27	1724.61	2181.94	1.26517	0.339336	0.101783	1	-0.339336	0.992323	0
16712	NRXN3	701.763	585.301	818.226	1.39796	0.483321	0.101816	1	-0.483321	0.992182	0
7575	GPR108	2088.33	2328.32	1848.34	0.793853	-0.333056	0.1019	1	0.333056	0.991827	0
15559	MPG	2786.66	3083.87	2489.45	0.807248	-0.308916	0.101986	1	0.308916	0.991461	0
117	ABI2	5087.85	4607.86	5567.85	1.20834	0.273022	0.102044	1	-0.273022	0.991212	0
7694	GRHL1	517.636	614.75	420.522	0.684055	-0.547816	0.102287	1	0.547816	0.990181	0
1441	ATP6V1C2	104.298	144.485	64.1106	0.44372	-1.17228	0.102392	1	1.17228	0.989735	0
15806	MTHFD2	7313.06	6660.09	7966.02	1.19608	0.258316	0.102494	1	-0.258316	0.989301	0
1846	BRF2	1089.99	1243.3	936.667	0.75337	-0.40857	0.102696	1	0.40857	0.988446	0
22237	SOS1	3274.11	2938.47	3609.76	1.22845	0.296838	0.10274	1	-0.296838	0.988258	0
16783	NUDT10	495.64	401.244	590.035	1.47052	0.556322	0.102893	1	-0.556322	0.987613	0
26328	ZSCAN18	1079.11	1231.34	926.888	0.752747	-0.409762	0.102921	1	0.409762	0.987495	0
4811	DEGS1	9326.99	8519.07	10134.9	1.18967	0.250567	0.103003	1	-0.250567	0.987152	0
17779	PCGF5	2454.92	2185.67	2724.16	1.24637	0.317733	0.103033	1	-0.317733	0.987025	0
24872	UQCRQ	4840.46	4381.47	5299.45	1.20951	0.274427	0.103214	1	-0.274427	0.986262	0
2651	CAPZA1	7506.01	6839.55	8172.48	1.19489	0.256872	0.103265	1	-0.256872	0.986045	0
20476	SALL2	3411.5	3065.47	3757.54	1.22576	0.293681	0.103329	1	-0.293681	0.985777	0
5872	ETNPPL	70.5518	103.072	38.0317	0.368983	-1.43837	0.103394	1	1.43837	0.985506	0
13006	MAGT1	10681.4	9770.65	11592.1	1.18642	0.246612	0.103687	1	-0.246612	0.984276	0
20810	2018-09-07	2912.87	2607.16	3218.57	1.23451	0.303939	0.103795	1	-0.303939	0.983825	0
23404	THAP9-AS1	1987.02	2216.96	1757.07	0.792555	-0.335417	0.104286	1	0.335417	0.981775	0
16277	NECAP1	1485.96	1298.52	1673.4	1.28869	0.36591	0.104362	1	-0.36591	0.981456	0
9340	KCNV2	13.4273	25.7679	1.08662	0.0421695	-4.56766	0.104384	1	4.56766	0.981366	0
11065	LMO1	13.4273	25.7679	1.08662	0.0421695	-4.56766	0.104384	1	4.56766	0.981366	0
3450	CFL2	5014.35	4543.44	5485.26	1.20729	0.271775	0.10447	1	-0.271775	0.981007	0
10002	LDLR	2615.85	2334.76	2896.93	1.24078	0.311251	0.104595	1	-0.311251	0.980489	0
20263	RPS18	6212.44	5648.7	6776.17	1.1996	0.26255	0.104682	1	-0.26255	0.980128	0
494	AGPAT5	2537.58	2262.98	2812.18	1.24269	0.313464	0.104786	1	-0.313464	0.979697	0
17444	OTUD6B	2126.7	1885.66	2367.75	1.25566	0.328444	0.104792	1	-0.328444	0.97967	0
6390	FARSB	5804.2	5272.31	6336.09	1.20177	0.265158	0.1048	1	-0.265158	0.979637	0
17984	PFKM	5610.61	5093.77	6127.46	1.20293	0.266554	0.104813	1	-0.266554	0.979586	0
21504	SLC7A9	10.1231	20.2462	0	0	#NAME?	0.104895	1	0	0.979244	0
5357	DYNLT3	1319.3	1146.67	1491.93	1.30109	0.379726	0.104989	1	-0.379726	0.978857	0
3654	CLCN6	908.095	1043.6	772.588	0.740309	-0.433801	0.105034	1	0.433801	0.978672	0
5519	EID1	7392.37	6738.32	8046.43	1.19413	0.25596	0.105176	1	-0.25596	0.978083	0
9554	KITLG	1712.74	1506.5	1918.97	1.27379	0.349129	0.105318	1	-0.349129	0.977497	0
17590	PAPOLA	14558.3	13355.2	15761.4	1.18018	0.239002	0.105338	1	-0.239002	0.977415	0
19001	PRRC1	4769.51	4318.89	5220.13	1.20867	0.273424	0.105377	1	-0.273424	0.977252	0
15442	MLH3	124.706	80.985	168.426	2.07972	1.05639	0.105424	1	-1.05639	0.977059	0
17599	PAQR4	2713.65	3001.97	2425.34	0.807917	-0.307722	0.105555	1	0.307722	0.976521	0
16272	NEBL	1008.49	1153.12	863.864	0.749156	-0.416662	0.105583	1	0.416662	0.976407	0
12357	LOC339803	451.321	362.592	540.051	1.48942	0.574748	0.105583	1	-0.574748	0.976406	0
21074	SIKE1	5198.28	4714.61	5681.94	1.20518	0.269244	0.105618	1	-0.269244	0.976264	0
1435	ATP6V0E2-AS1	525.12	622.112	428.129	0.688186	-0.539129	0.1057	1	0.539129	0.975924	0
23945	TNFRSF21	1406.6	1226.74	1586.47	1.29324	0.37099	0.105732	1	-0.37099	0.975794	0
16276	NECAB3	1744.12	1952.84	1535.4	0.786236	-0.346965	0.105781	1	0.346965	0.975593	0
9471	KIAA1715	2821.93	2525.26	3118.6	1.23496	0.304468	0.105809	1	-0.304468	0.975478	0
8929	INPP5D	308.48	380.077	236.883	0.623251	-0.682116	0.105824	1	0.682116	0.975414	0
6426	FBXL15	1232.57	1396.99	1068.15	0.764607	-0.38721	0.106445	1	0.38721	0.972876	0
8770	IGSF9	102.374	141.724	63.024	0.444696	-1.16911	0.106586	1	1.16911	0.972301	0
25742	ZNF134	780.102	902.799	657.406	0.728187	-0.45762	0.106646	1	0.45762	0.972056	0
25233	WDR36	4019.09	3628.68	4409.51	1.21518	0.281173	0.106726	1	-0.281173	0.971731	0
19209	PTPN11	8912.07	8144.51	9679.62	1.18848	0.249122	0.106752	1	-0.249122	0.971625	0
2275	C2CD5	2836.9	2539.98	3133.82	1.23379	0.303101	0.10694	1	-0.303101	0.970859	0
22148	SNRNP25	5204.91	5687.35	4722.46	0.830343	-0.268221	0.106965	1	0.268221	0.970759	0
6734	FLYWCH1	3981.57	4368.59	3594.54	0.822816	-0.281359	0.107252	1	0.281359	0.969596	0
15640	MRPL27	2561.49	2286.91	2836.08	1.24014	0.310502	0.107274	1	-0.310502	0.969507	0
22680	STARD7	14783.3	13570.5	15996.2	1.17874	0.23725	0.10751	1	-0.23725	0.968551	0
5536	EIF2B2	3585.05	3940.66	3229.44	0.819518	-0.287153	0.107598	1	0.287153	0.968197	0
13030	MAN2A2	4888.13	5345.01	4431.24	0.829043	-0.270482	0.107759	1	0.270482	0.967548	0
24751	UCHL5	6709.48	6112.53	7306.44	1.19532	0.2574	0.107762	1	-0.2574	0.967536	0
15821	MTMR2	3314.84	2980.8	3648.87	1.22413	0.291752	0.107806	1	-0.291752	0.967358	0
9335	KCNS3	68.628	100.311	36.9451	0.368306	-1.44102	0.107824	1	1.44102	0.967286	0
4619	DCAF13	2365.82	2107.45	2624.19	1.2452	0.316374	0.107869	1	-0.316374	0.967102	0
20527	SATB1	2008	2237.21	1778.8	0.795097	-0.330797	0.108088	1	0.330797	0.966222	0
9442	KIAA1147	5367.45	4874.74	5860.15	1.20214	0.265611	0.108538	1	-0.265611	0.964417	0
15453	MLLT4-AS1	91.1253	127.919	54.3311	0.424729	-1.23539	0.108556	1	1.23539	0.964347	0
543	AK1	2474.77	2741.53	2208.01	0.805396	-0.31223	0.108562	1	0.31223	0.964322	0
4060	CPNE7	104.841	144.485	65.1973	0.45124	-1.14803	0.108591	1	1.14803	0.964205	0
9918	LAP3	3461.72	3117	3806.43	1.22118	0.288281	0.108711	1	-0.288281	0.963727	0
19886	RIF1	8021.63	7326.38	8716.88	1.18979	0.25071	0.108847	1	-0.25071	0.963185	0
5518	EI24	8327.97	7609.83	9046.12	1.18874	0.249436	0.109059	1	-0.249436	0.962337	0
22532	SRP9	7590.31	6928.82	8251.8	1.19094	0.2521	0.109322	1	-0.2521	0.961293	0
24811	ULK4	318.892	391.121	246.663	0.630657	-0.665072	0.109345	1	0.665072	0.961201	0
3520	CHML	6357.73	5790.43	6925.04	1.19595	0.258152	0.109426	1	-0.258152	0.960878	0
1547	B4GALT6	2267.4	2018.18	2516.61	1.24697	0.318428	0.109559	1	-0.318428	0.960351	0
20918	SFRP4	41.363	65.3402	17.3859	0.266084	-1.91005	0.109571	1	1.91005	0.960306	0
7106	GAS5	949.156	811.69	1086.62	1.33871	0.420848	0.109585	1	-0.420848	0.96025	0
20522	SASH1	2208.04	2452.56	1963.52	0.800603	-0.320841	0.109587	1	0.320841	0.960241	0
25068	VIM	16788.7	18145.2	15432.2	0.850482	-0.233648	0.10979	1	0.233648	0.959436	0
6719	FLNA	53671.5	49538	57805	1.16688	0.222659	0.109846	1	-0.222659	0.959214	0
3655	CLCN7	6684.22	7275.76	6092.68	0.837394	-0.256021	0.109921	1	0.256021	0.958919	0
13383	METTL7A	964.208	825.495	1102.92	1.33607	0.417998	0.109937	1	-0.417998	0.958858	0
3366	CEP290	3022.75	2713.92	3331.58	1.22759	0.29583	0.110248	1	-0.29583	0.957628	0
4459	CYBA	933.561	797.886	1069.24	1.34008	0.422324	0.110521	1	-0.422324	0.956553	0
2714	CASZ1	451.652	539.286	364.018	0.675	-0.567041	0.110719	1	0.567041	0.955778	0
13393	MFAP3	2501.58	2234.45	2768.71	1.2391	0.309295	0.110777	1	-0.309295	0.955552	0
15820	MTMR14	2478.87	2744.29	2213.45	0.806566	-0.310136	0.110799	1	0.310136	0.955463	0
13034	MANBA	1024	1167.84	880.163	0.753667	-0.408	0.111036	1	0.408	0.954538	0
4646	DCK	1944.75	1722.77	2166.72	1.2577	0.330783	0.111153	1	-0.330783	0.954078	0
6487	FBXW5	6634.88	7220.55	6049.22	0.837779	-0.255359	0.111212	1	0.255359	0.953848	0
13111	MAPKAPK3	4999.56	4538.84	5460.27	1.20301	0.266649	0.111352	1	-0.266649	0.9533	0
5040	DNAAF1	37.9757	60.7387	15.2127	0.250461	-1.99734	0.111675	1	1.99734	0.952045	0
7346	GLOD4	6050.05	5509.74	6590.36	1.19613	0.258373	0.111721	1	-0.258373	0.951865	0
18434	PNMA1	6508.73	7083.43	5934.04	0.837736	-0.255433	0.112079	1	0.255433	0.950476	0
3427	CFAP57	20.1188	35.8911	4.34648	0.121102	-3.0457	0.112112	1	3.0457	0.950348	0
10085	LHX8	479.333	569.656	389.01	0.682887	-0.550282	0.112236	1	0.550282	0.949867	0
1863	BRSK2	2347.78	2601.64	2093.92	0.804845	-0.313217	0.112316	1	0.313217	0.949559	0
1003	APRT	7632.96	6973.91	8292.01	1.189	0.249753	0.112405	1	-0.249753	0.949215	0
8373	HOTTIP	56.4591	84.6661	28.2522	0.333689	-1.58342	0.112446	1	1.58342	0.949057	0
567	AKAP9	3805.95	3438.18	4173.71	1.21393	0.279686	0.11246	1	-0.279686	0.949003	0
9606	KLHL25	1260.5	1424.6	1096.4	0.76962	-0.377781	0.112478	1	0.377781	0.948933	0
21849	SNORA70	209.495	152.767	266.222	1.74267	0.801297	0.11254	1	-0.801297	0.948695	0
22213	SOCS2-AS1	57.9227	86.5067	29.3388	0.33915	-1.56	0.112652	1	1.56	0.948261	0
13475	MICALL2	626.059	731.626	520.492	0.711418	-0.491231	0.112692	1	0.491231	0.948108	0
21299	SLC26A6	2812.16	3102.28	2522.05	0.812967	-0.298732	0.112991	1	0.298732	0.946956	0
601	ALDH1A1	31.2011	51.5359	10.8662	0.210847	-2.24573	0.113036	1	2.24573	0.946785	0
3717	CLGN	1271.81	1107.1	1436.51	1.29754	0.375784	0.113039	1	-0.375784	0.946771	0
5955	F2R	1556.33	1367.54	1745.11	1.2761	0.351736	0.113145	1	-0.351736	0.946365	0
1375	ATP13A3	4726.07	4288.52	5163.62	1.20406	0.267903	0.113175	1	-0.267903	0.94625	0
19139	PSTK	310.57	380.998	240.143	0.630301	-0.665886	0.11323	1	0.665886	0.94604	0
2565	CADM1	3960.32	4339.14	3581.5	0.825395	-0.276843	0.113385	1	0.276843	0.945444	0
22957	SYTL4	525.577	430.693	620.461	1.44061	0.52668	0.113391	1	-0.52668	0.945422	0
19077	PSKH2	16.5931	2.76085	30.4254	11.0203	3.46209	0.113394	1	-3.46209	0.94541	0
204	ACSL4	3710.08	3350.75	4069.4	1.21447	0.280329	0.113507	1	-0.280329	0.944977	0
24401	TSPYL1	18903.5	17403.5	20403.5	1.17238	0.229439	0.113577	1	-0.229439	0.944709	0
22799	STYXL1	975.121	1113.54	836.698	0.751384	-0.412379	0.113609	1	0.412379	0.944586	0
23297	TET2	1410.28	1234.1	1586.47	1.28552	0.362357	0.11379	1	-0.362357	0.943897	0
9413	KIAA0195	4572.85	4998.06	4147.63	0.829848	-0.269081	0.11382	1	0.269081	0.943782	0
19506	RAP1A	2415.12	2157.15	2673.09	1.23918	0.309384	0.113923	1	-0.309384	0.943388	0
22173	SNUPN	1736.41	1533.19	1939.62	1.26508	0.339234	0.114055	1	-0.339234	0.942887	0
17394	OSBPL10	666.618	775.799	557.437	0.718532	-0.476876	0.114179	1	0.476876	0.942412	0
10063	LGR5	321.837	250.317	393.357	1.57143	0.652081	0.114263	1	-0.652081	0.942094	0
5655	EML4	5854.67	5333.05	6376.29	1.19562	0.257758	0.114367	1	-0.257758	0.941699	0
5644	EME1	1707.91	1908.67	1507.14	0.789631	-0.34075	0.114459	1	0.34075	0.941349	0
2920	CCDC89	211.051	267.803	154.3	0.576171	-0.79543	0.114714	1	0.79543	0.940385	0
7922	HACD1	395.453	475.787	315.12	0.662314	-0.594413	0.114772	1	0.594413	0.940165	0
3359	CEP164	3312.34	3639.72	2984.95	0.820103	-0.286123	0.11496	1	0.286123	0.939454	0
22794	STXBP5-AS1	12.9671	24.8477	1.08662	0.0437313	-4.51519	0.115053	1	4.51519	0.939102	0
16282	NEDD8	1605.41	1413.56	1797.27	1.27145	0.346479	0.115085	1	-0.346479	0.938983	0
8231	HIST3H3	9.23628	0	18.4726	Inf	Inf	0.115126	1	0	0.938826	0
20246	RPRD2	4667.55	5098.37	4236.74	0.830998	-0.267084	0.115183	1	0.267084	0.93861	0
20535	SAYSD1	1263.7	1100.66	1426.73	1.29625	0.374348	0.115208	1	-0.374348	0.938519	0
482	AGL	4278.07	3877.16	4678.99	1.20681	0.271199	0.115335	1	-0.271199	0.93804	0
18115	PIDD1	3429.71	3765.8	3093.61	0.821501	-0.283666	0.115339	1	0.283666	0.938025	0
20971	SH2D3C	73.5621	105.833	41.2916	0.390159	-1.35786	0.115351	1	1.35786	0.937977	0
1986	C11orf84	4569.54	4992.54	4146.55	0.830548	-0.267864	0.11551	1	0.267864	0.93738	0
5183	DPF2	4134.31	4524.12	3744.5	0.827675	-0.272864	0.115587	1	0.272864	0.937092	0
20529	SATB2	3357.45	3687.58	3027.33	0.820953	-0.284629	0.115785	1	0.284629	0.936347	0
16667	NR4A3	149.081	196.02	102.142	0.52108	-0.940423	0.115798	1	0.940423	0.936298	0
20949	SGMS1	1183.94	1339.93	1027.94	0.76716	-0.3824	0.115855	1	0.3824	0.936087	0
25368	WWP2	2471.26	2732.32	2210.19	0.808904	-0.305959	0.115973	1	0.305959	0.935642	0
5150	DOCK11	1565.74	1377.67	1753.81	1.27303	0.348264	0.116055	1	-0.348264	0.935335	0
4229	CSPG4	569.317	668.126	470.507	0.704219	-0.505904	0.116253	1	0.505904	0.934595	0
8492	HSD17B11	1047.33	903.719	1190.94	1.31782	0.398151	0.116632	1	-0.398151	0.933182	0
266	ADA	802.319	681.01	923.628	1.35626	0.439636	0.116742	1	-0.439636	0.932772	0
12755	LRRC46	102.457	140.803	64.1106	0.45532	-1.13505	0.116794	1	1.13505	0.932578	0
2378	C6orf1	731.931	846.661	617.201	0.728982	-0.456045	0.116832	1	0.456045	0.932439	0
8314	HMX1	924.777	1057.41	792.147	0.749141	-0.41669	0.116959	1	0.41669	0.931965	0
3481	CHCHD2	4770.81	4334.54	5207.09	1.2013	0.264599	0.117079	1	-0.264599	0.931521	0
2891	CCDC65	66.2442	96.6298	35.8585	0.371091	-1.43015	0.117115	1	1.43015	0.931387	0
4183	CRYZ	2054.79	1827.68	2281.9	1.24852	0.320222	0.117253	1	-0.320222	0.930878	0
422	ADPRM	278.582	344.186	212.978	0.618786	-0.692486	0.117266	1	0.692486	0.930829	0
1787	BNIP2	1816.52	1608.66	2024.38	1.25843	0.331621	0.117426	1	-0.331621	0.930236	0
13059	MAP2K6	633.029	528.243	737.816	1.39674	0.482059	0.117481	1	-0.482059	0.930034	0
16439	NKRF	5135.28	4672.28	5598.27	1.19819	0.260854	0.117672	1	-0.260854	0.929326	0
20933	SFXN2	1720.18	1520.31	1920.06	1.26294	0.336786	0.117725	1	-0.336786	0.929131	0
15996	MYOD1	9.66298	19.326	0	0	#NAME?	0.117725	1	0	0.92913	0
4070	CPSF2	5937.46	5414.95	6459.96	1.19299	0.254578	0.118117	1	-0.254578	0.927689	0
2764	CC2D2A	1116.24	1265.39	967.093	0.764264	-0.387856	0.118205	1	0.387856	0.927363	0
6382	FAR1	6988.33	6387.69	7588.96	1.18806	0.248608	0.118263	1	-0.248608	0.927151	0
6425	FBXL14	1335.93	1503.74	1168.12	0.776806	-0.364373	0.118518	1	0.364373	0.926216	0
9121	ITPR2	1918.78	1703.45	2134.12	1.25283	0.325188	0.11875	1	-0.325188	0.925367	0
7435	GNG4	2222.42	2461.76	1983.08	0.805555	-0.311944	0.11913	1	0.311944	0.923979	0
10852	LINC01411	15.351	28.5288	2.17324	0.0761771	-3.7145	0.119359	1	3.7145	0.923143	0
7182	GDAP1	1954.37	1736.58	2172.16	1.25083	0.322882	0.119428	1	-0.322882	0.922894	0
8974	IPO7	9283.86	8515.39	10052.3	1.18049	0.239386	0.119476	1	-0.239386	0.922718	0
12783	LRRC8B	1918.24	1703.45	2133.04	1.25219	0.324453	0.119615	1	-0.324453	0.922213	0
7204	GDPD5	444.417	529.163	359.672	0.679699	-0.557033	0.119726	1	0.557033	0.921811	0
13115	MAPRE1	11230.5	10319.1	12141.9	1.17664	0.234672	0.11973	1	-0.234672	0.921798	0
2918	CCDC88B	127.504	170.253	84.7565	0.497828	-1.00628	0.119773	1	1.00628	0.921642	0
16518	NOC3L	3599.74	3255.04	3944.43	1.21179	0.277141	0.119979	1	-0.277141	0.920894	0
8622	ICAM5	715.205	827.335	603.075	0.728936	-0.456135	0.120132	1	0.456135	0.920342	0
5943	EZH2	6798.54	7381.6	6215.47	0.842023	-0.248069	0.120526	1	0.248069	0.918918	0
131	ABTB2	1216.26	1373.06	1059.46	0.7716	-0.374075	0.120532	1	0.374075	0.918899	0
1701	BFSP1	300.325	368.114	232.537	0.631699	-0.662691	0.120614	1	0.662691	0.918603	0
23031	TAPBP	658.576	552.17	764.981	1.38541	0.470311	0.120657	1	-0.470311	0.918448	0
20534	SAXO2	101.997	139.883	64.1106	0.458316	-1.12559	0.12066	1	1.12559	0.918436	0
24382	TSPAN33	1084.17	1229.5	938.841	0.763596	-0.389119	0.120824	1	0.389119	0.917846	0
20283	RPS4X	33566.1	31023.7	36108.4	1.1639	0.218965	0.120836	1	-0.218965	0.917805	0
20325	RRM1	14632.6	13476.6	15788.6	1.17155	0.228423	0.121511	1	-0.228423	0.915384	0
3945	COLEC12	1555.79	1740.26	1371.32	0.787996	-0.343739	0.121845	1	0.343739	0.914194	0
25719	ZMYM5	596.62	696.655	496.586	0.712815	-0.488401	0.122061	1	0.488401	0.913422	0
30	AARS	14856.4	16026.7	13686	0.853947	-0.227781	0.12218	1	0.227781	0.913	0
4697	DDR2	1447.08	1271.83	1622.33	1.27558	0.351155	0.122262	1	-0.351155	0.912708	0
23023	TANGO2	1158.43	1309.56	1007.3	0.769186	-0.378596	0.122337	1	0.378596	0.912443	0
4866	DGKE	1298.47	1461.41	1135.52	0.777002	-0.36401	0.122416	1	0.36401	0.912163	0
7419	GNAZ	1569.67	1754.98	1384.36	0.788815	-0.342241	0.122433	1	0.342241	0.9121	0
2975	CCND1	4309.71	4705.41	3914.01	0.83181	-0.265674	0.12252	1	0.265674	0.911792	0
13098	MAPK15	600.091	700.336	499.846	0.713723	-0.486564	0.122573	1	0.486564	0.911605	0
1389	ATP2A1	209.671	265.042	154.3	0.582173	-0.78048	0.122812	1	0.78048	0.910759	0
5036	DMWD	3536.24	3873.48	3199.01	0.825877	-0.276002	0.123035	1	0.276002	0.909972	0
18248	PLA2G12A	2537.96	2276.78	2799.14	1.22943	0.297985	0.123062	1	-0.297985	0.909876	0
18457	PNRC2	1037.59	897.277	1177.9	1.31275	0.392589	0.123085	1	-0.392589	0.909793	0
13121	2018-03-01	3616.55	3273.45	3959.65	1.20963	0.27456	0.123102	1	-0.27456	0.909733	0
8986	IQCE	2434.04	2687.23	2180.85	0.81156	-0.30123	0.123179	1	0.30123	0.909464	0
21332	SLC30A1	1190.13	1343.61	1036.64	0.771528	-0.374209	0.12319	1	0.374209	0.909425	0
24143	TRAM2	1480.65	1303.12	1658.18	1.27247	0.347632	0.123276	1	-0.347632	0.90912	0
13276	MED11	877.955	751.872	1004.04	1.33538	0.417255	0.123352	1	-0.417255	0.908855	0
12706	LRR1	2230.07	2467.28	1992.86	0.807716	-0.308079	0.123424	1	0.308079	0.908601	0
804	ANKRD33B	1008.07	1145.75	870.384	0.75966	-0.396573	0.123522	1	0.396573	0.908257	0
144	ACADVL	6813.29	7392.64	6233.95	0.843264	-0.245944	0.123625	1	0.245944	0.907895	0
23910	TMTC3	2786.65	2506.85	3066.44	1.22322	0.290689	0.12369	1	-0.290689	0.907666	0
2889	CCDC64	472.642	559.533	385.751	0.689416	-0.536554	0.123722	1	0.536554	0.907554	0
81	ABCD1	679.203	786.843	571.563	0.7264	-0.461163	0.123746	1	0.461163	0.907468	0
15987	MYO5B	539.335	633.155	445.515	0.703642	-0.507087	0.123783	1	0.507087	0.907339	0
24677	UBE2J2	3094.61	3397.69	2791.53	0.821597	-0.283498	0.123997	1	0.283498	0.906589	0
12239	LOC146880	665.864	772.118	559.61	0.724772	-0.4644	0.124123	1	0.4644	0.906149	0
9388	KDM7A	2065.74	2289.67	1841.82	0.804407	-0.314003	0.12417	1	0.314003	0.905983	0
24580	TVP23B	260.754	198.781	322.726	1.62353	0.69913	0.124461	1	-0.69913	0.904965	0
6464	FBXO38	1768.24	1968.49	1567.99	0.796548	-0.328167	0.124499	1	0.328167	0.904835	0
13003	MAGOH	2453.13	2199.48	2706.77	1.23064	0.299413	0.124529	1	-0.299413	0.904731	0
1028	ARC	145.234	190.499	99.9691	0.524776	-0.930227	0.124573	1	0.930227	0.904575	0
21255	SLC25A25	2024.18	2244.57	1803.79	0.803623	-0.315408	0.124638	1	0.315408	0.904349	0
6360	FAM98B	3024.76	2727.72	3321.8	1.21779	0.284269	0.124807	1	-0.284269	0.903761	0
12100	LOC102606465	224.473	281.607	167.34	0.594231	-0.750903	0.125019	1	0.750903	0.903025	0
10416	LINC00657	8166.01	7490.19	8841.84	1.18046	0.239344	0.12502	1	-0.239344	0.903021	0
20761	SEMA3C	1107.29	961.697	1252.87	1.30277	0.381588	0.125051	1	-0.381588	0.902915	0
2753	CBX3	8995.66	8259.55	9731.78	1.17825	0.236641	0.12508	1	-0.236641	0.902812	0
25917	ZNF397	1514.69	1335.33	1694.04	1.26863	0.343272	0.125301	1	-0.343272	0.902046	0
19269	PUS3	1004.39	867.828	1140.95	1.31472	0.394758	0.125443	1	-0.394758	0.901554	0
13066	MAP3K14	569.023	665.365	472.68	0.710407	-0.493282	0.125713	1	0.493282	0.90062	0
16541	NOP10	2925.42	2636.61	3214.23	1.21907	0.285785	0.125739	1	-0.285785	0.900531	0
2596	CALR	39390.4	42319.3	36461.6	0.861584	-0.214937	0.125829	1	0.214937	0.900219	0
20753	SELO	2869.44	3153.81	2585.07	0.819666	-0.286893	0.126152	1	0.286893	0.899107	0
4756	DEDD2	1986.63	2203.16	1770.11	0.80344	-0.315738	0.126248	1	0.315738	0.898776	0
19720	REEP6	747.986	861.386	634.587	0.736705	-0.440842	0.126265	1	0.440842	0.898716	0
13486	MIEF2	856.786	980.102	733.469	0.74836	-0.418196	0.12633	1	0.418196	0.898493	0
22872	SV2C	12.507	23.9274	1.08662	0.0454133	-4.46074	0.126762	1	4.46074	0.897012	0
18950	PRPF4B	8010.86	7349.39	8672.32	1.18001	0.238795	0.126767	1	-0.238795	0.896995	0
18882	PRKDC	43778.1	40541.3	47014.8	1.15968	0.213725	0.126783	1	-0.213725	0.896938	0
5637	EMC4	2753.62	3028.65	2478.58	0.818378	-0.289161	0.126924	1	0.289161	0.896457	0
20791	2018-09-15	8441.92	7749.71	9134.14	1.17864	0.237126	0.127052	1	-0.237126	0.896018	0
1497	AVPI1	476.655	563.214	390.097	0.692627	-0.52985	0.127089	1	0.52985	0.895891	0
6738	FMNL1	219.079	275.165	162.993	0.592347	-0.755485	0.12711	1	0.755485	0.895819	0
19846	RHBDL3	608.697	508.917	708.477	1.39213	0.477291	0.127187	1	-0.477291	0.895558	0
5946	F10	13.9597	1.84057	26.0789	14.1689	3.82466	0.12742	1	-3.82466	0.894764	0
22780	STX1A	685.223	792.364	578.082	0.729566	-0.454889	0.127584	1	0.454889	0.894205	0
12984	MAGEC1	50.6879	76.3836	24.9923	0.327195	-1.61178	0.127598	1	1.61178	0.894155	0
20185	RPL23A	960.155	828.256	1092.05	1.3185	0.398897	0.127743	1	-0.398897	0.893663	0
10553	LINC00963	328.549	398.483	258.616	0.649001	-0.623707	0.127891	1	0.623707	0.893159	0
7055	GALE	1076.48	1218.46	934.494	0.76695	-0.382796	0.127945	1	0.382796	0.892977	0
19018	PRSS12	593.102	495.113	691.091	1.39583	0.481119	0.128218	1	-0.481119	0.892052	0
4325	CTDSPL	2132.48	1905.91	2359.05	1.23776	0.30773	0.128289	1	-0.30773	0.891812	0
25419	XRCC3	4502.38	4906.03	4098.74	0.835448	-0.259378	0.12852	1	0.259378	0.891029	0
11731	LOC101928053	24.9697	42.3331	7.60635	0.179679	-2.47651	0.128627	1	2.47651	0.890669	0
2134	C19orf54	2197.16	2428.63	1965.7	0.809386	-0.305101	0.128627	1	0.305101	0.890666	0
18391	PLXNB1	752	865.067	638.933	0.738594	-0.437146	0.128667	1	0.437146	0.890531	0
25415	XPOT	5986.38	5474.77	6497.99	1.1869	0.247196	0.128683	1	-0.247196	0.890478	0
8359	HOMER1	1893.74	1685.96	2101.53	1.24649	0.317866	0.128731	1	-0.317866	0.890317	0
16255	NDUFC1	2677.98	2945.83	2410.13	0.818149	-0.289565	0.128993	1	0.289565	0.889435	0
20221	RPL4	16961	15661.4	18260.7	1.16597	0.221527	0.129163	1	-0.221527	0.888862	0
23000	TAF2	4373.62	3980.23	4767.01	1.19767	0.260233	0.129201	1	-0.260233	0.888736	0
8656	IFFO2	1201.71	1353.74	1049.68	0.775391	-0.367004	0.12929	1	0.367004	0.888436	0
25454	YIPF5	2534.07	2277.7	2790.44	1.22511	0.292915	0.129717	1	-0.292915	0.887001	0
18276	PLAG1	704.568	596.344	812.793	1.36296	0.446743	0.12984	1	-0.446743	0.88659	0
22510	SREK1IP1	2136.41	1910.51	2362.31	1.23648	0.306244	0.129949	1	-0.306244	0.886227	0
24488	TTN	825.066	705.858	944.274	1.33777	0.419828	0.129995	1	-0.419828	0.886074	0
20520	SART1	6139.97	6661.02	5618.92	0.843553	-0.24545	0.130033	1	0.24545	0.885947	0
24647	UBALD2	1900.66	2108.37	1692.96	0.802969	-0.316584	0.130076	1	0.316584	0.885803	0
34	AASDHPPT	4531.45	4127.47	4935.43	1.19575	0.257918	0.130128	1	-0.257918	0.885631	0
23154	TBX21	14.8909	27.6085	2.17324	0.0787164	-3.66719	0.130178	1	3.66719	0.885464	0
26035	ZNF561-AS1	118.263	158.289	78.2367	0.494266	-1.01664	0.130191	1	1.01664	0.885419	0
2605	CAMK2D	1934.8	1724.61	2144.99	1.24375	0.314699	0.130195	1	-0.314699	0.885404	0
122	ABLIM1	4409.12	4014.28	4803.95	1.19672	0.259081	0.130327	1	-0.259081	0.884966	0
2727	CAV1	749.073	861.386	636.76	0.739227	-0.43591	0.13034	1	0.43591	0.884921	0
10992	LINC01588	23.046	39.5722	6.51973	0.164755	-2.6016	0.130422	1	2.6016	0.88465	0
12952	MAFF	223.553	279.766	167.34	0.598141	-0.741443	0.130566	1	0.741443	0.88417	0
21499	SLC7A5P2	92.7552	127.919	57.5909	0.450212	-1.15132	0.130621	1	1.15132	0.883986	0
18395	PLXND1	1489.8	1664.79	1314.81	0.789775	-0.340487	0.130656	1	0.340487	0.883871	0
4942	DIRC3	31.7444	51.5359	11.9528	0.231932	-2.10823	0.130657	1	2.10823	0.883866	0
16188	NCOR1	7802.26	7162.57	8441.96	1.17862	0.237101	0.130728	1	-0.237101	0.883631	0
12897	LYPLA1	2297.34	2059.6	2535.09	1.23087	0.299674	0.130735	1	-0.299674	0.883608	0
1722	BIN1	1822.47	2023.7	1621.24	0.801124	-0.319902	0.130795	1	0.319902	0.88341	0
24155	TRAPPC3	3110.1	2811.47	3408.73	1.21244	0.277911	0.130998	1	-0.277911	0.882735	0
9988	LCP1	5055.22	4614.3	5496.13	1.19111	0.252303	0.131211	1	-0.252303	0.882029	0
26074	ZNF598	8105.07	8765.7	7444.44	0.849269	-0.235706	0.13127	1	0.235706	0.881834	0
23356	TFPT	1128.53	1273.67	983.392	0.772092	-0.373156	0.131309	1	0.373156	0.881705	0
15891	MVK	1716.06	1908.67	1523.44	0.79817	-0.325231	0.13136	1	0.325231	0.881538	0
18202	PITPNM3	400.177	477.627	322.726	0.675687	-0.565573	0.131382	1	0.565573	0.881465	0
11174	LOC100131564	204.228	150.927	257.529	1.70632	0.770889	0.131424	1	-0.770889	0.881325	0
15777	MT1X	112.332	73.6227	151.04	2.05155	1.03671	0.1315	1	-1.03671	0.881075	0
19462	RAD9A	1525.97	1703.45	1348.5	0.791629	-0.337104	0.131562	1	0.337104	0.880871	0
21513	SLC9A3R1	3160.96	3463.03	2858.9	0.825549	-0.276574	0.131581	1	0.276574	0.880808	0
1928	BZW2	4698.24	4283.92	5112.55	1.19343	0.255112	0.13184	1	-0.255112	0.879954	0
3134	CDC25A	13281.6	14310.4	12252.7	0.856211	-0.223961	0.131907	1	0.223961	0.879733	0
733	ANGPT2	9.20284	18.4057	0	0	#NAME?	0.132108	1	0	0.87907	0
12637	LOXL2	735.274	845.741	624.807	0.738769	-0.436805	0.132376	1	0.436805	0.878192	0
8386	HOXA5	3321.58	3008.41	3634.75	1.2082	0.272855	0.132413	1	-0.272855	0.878069	0
8923	INO80E	4169.88	4545.28	3794.48	0.834817	-0.260467	0.132433	1	0.260467	0.878005	0
18674	PPP1R12C	4727.59	5143.47	4311.71	0.838289	-0.25448	0.132474	1	0.25448	0.877868	0
18681	PPP1R15A	4007.94	4371.35	3644.53	0.833731	-0.262347	0.132627	1	0.262347	0.877369	0
25728	ZNF10	488.614	575.177	402.05	0.699001	-0.516633	0.132687	1	0.516633	0.877171	0
1275	ASH1L	4701.16	4287.6	5114.73	1.19291	0.254486	0.132747	1	-0.254486	0.876974	0
12007	LOC101929512	8.69297	0	17.3859	Inf	Inf	0.132916	1	0	0.876422	0
21767	SNHG6	2037.94	2254.7	1821.18	0.807726	-0.308061	0.132919	1	0.308061	0.876413	0
8611	IARS2	15851.8	14643.6	17060	1.16501	0.220348	0.132988	1	-0.220348	0.876187	0
8362	HOMEZ	1472.75	1300.36	1645.14	1.26514	0.339302	0.133189	1	-0.339302	0.875533	0
3151	CDC42EP4	2027.06	2242.73	1811.4	0.807675	-0.308154	0.133387	1	0.308154	0.874887	0
3159	CDC7	7509.17	6894.77	8123.58	1.17822	0.236614	0.133389	1	-0.236614	0.874881	0
16469	NLRP1	50.2278	75.4633	24.9923	0.331185	-1.59429	0.133488	1	1.59429	0.874557	0
4096	CRAT	1244.9	1398.83	1090.97	0.779914	-0.358614	0.133542	1	0.358614	0.874383	0
16241	NDUFAF6	601.804	699.416	504.192	0.720876	-0.472176	0.133561	1	0.472176	0.87432	0
4489	CYP27A1	57.5458	84.6661	30.4254	0.359357	-1.47651	0.133685	1	1.47651	0.873919	0
22973	TAC1	57.5458	84.6661	30.4254	0.359357	-1.47651	0.133685	1	1.47651	0.873919	0
25641	ZFHX4-AS1	51.6914	77.3038	26.0789	0.337356	-1.56766	0.133718	1	1.56766	0.873811	0
24748	UCHL1	8062.5	7409.21	8715.79	1.17635	0.234312	0.133745	1	-0.234312	0.873722	0
25321	WLS	9039.41	8316.61	9762.2	1.17382	0.231212	0.133761	1	-0.231212	0.873669	0
2712	CASS4	54.6186	80.985	28.2522	0.348857	-1.51929	0.133873	1	1.51929	0.873307	0
5055	DNAH7	54.6186	80.985	28.2522	0.348857	-1.51929	0.133873	1	1.51929	0.873307	0
15914	MYC	4490.52	4093.42	4887.62	1.19402	0.255825	0.133916	1	-0.255825	0.873168	0
2425	C7orf73	2914.89	2632.93	3196.84	1.21417	0.279976	0.133945	1	-0.279976	0.873073	0
17789	PCMTD2	2303.2	2066.96	2539.43	1.22859	0.296998	0.133946	1	-0.296998	0.873071	0
8439	HPRT1	6607.36	6058.23	7156.49	1.18128	0.240355	0.133962	1	-0.240355	0.873018	0
22719	STK26	5632.92	5153.59	6112.24	1.18602	0.246124	0.133973	1	-0.246124	0.872984	0
8418	HOXD11	2994.71	3282.65	2706.77	0.824569	-0.278288	0.133984	1	0.278288	0.872947	0
23012	TAF9B	3116.41	2819.75	3413.08	1.21042	0.275506	0.134186	1	-0.275506	0.872291	0
18036	PHACTR2	2281.12	2046.71	2515.53	1.22906	0.297554	0.134216	1	-0.297554	0.872196	0
22803	SUCLG2	1987.27	1775.23	2199.32	1.2389	0.309054	0.13424	1	-0.309054	0.872119	0
13025	MAN1A2	3211.66	2908.1	3515.22	1.20877	0.273539	0.134334	1	-0.273539	0.871815	0
20302	RPS8	16596.2	15340.2	17852.1	1.16375	0.218775	0.134548	1	-0.218775	0.871122	0
19627	RBM41	2318.71	2081.68	2555.73	1.22772	0.295987	0.13458	1	-0.295987	0.871019	0
17618	PARM1	816.412	699.416	933.408	1.33455	0.416357	0.134777	1	-0.416357	0.870385	0
943	APEX1	12749.3	11765.8	13732.7	1.16717	0.223014	0.134817	1	-0.223014	0.870255	0
6333	FAM86C2P	157.276	111.354	203.198	1.82479	0.867729	0.134917	1	-0.867729	0.869934	0
21265	SLC25A32	1619.63	1436.56	1802.7	1.25487	0.327541	0.135261	1	-0.327541	0.868827	0
853	ANO5	1299.62	1142.07	1457.16	1.27589	0.351504	0.135411	1	-0.351504	0.868346	0
17408	OSER1-AS1	179.773	229.151	130.395	0.569034	-0.813413	0.135478	1	0.813413	0.86813	0
5255	DSC3	4889.4	4465.22	5313.58	1.18999	0.250953	0.135509	1	-0.250953	0.86803	0
8670	IFIT3	85.4372	118.717	52.1578	0.439347	-1.18657	0.135572	1	1.18657	0.867831	0
16275	NECAB2	135.992	178.535	93.4494	0.523423	-0.93395	0.135574	1	0.93395	0.867824	0
19587	RBBP7	24202.6	22415.4	25989.8	1.15946	0.213458	0.13573	1	-0.213458	0.867325	0
877	ANXA2P2	1798.43	1995.18	1601.68	0.802776	-0.31693	0.135945	1	0.31693	0.866637	0
6321	FAM83D	1983.18	1772.47	2193.89	1.23776	0.307731	0.136145	1	-0.307731	0.865999	0
83	ABCD3	6131.43	5619.25	6643.6	1.18229	0.241587	0.13618	1	-0.241587	0.865888	0
19527	RARB	595.946	499.714	692.178	1.38515	0.470039	0.136468	1	-0.470039	0.864968	0
5892	EVI5L	1841.54	2041.19	1641.88	0.804376	-0.314058	0.13677	1	0.314058	0.864008	0
22988	TAF1	1997.69	1786.27	2209.1	1.23671	0.306508	0.136895	1	-0.306508	0.863612	0
18324	PLEKHA8	1891.86	1688.72	2095.01	1.24059	0.311023	0.137285	1	-0.311023	0.862378	0
6396	FASTKD1	1339.67	1179.8	1499.54	1.27101	0.34597	0.137664	1	-0.34597	0.861179	0
26205	ZNF766	601.887	698.496	505.279	0.723382	-0.467171	0.137704	1	0.467171	0.861054	0
6547	FES	43.9133	67.1807	20.6458	0.307317	-1.7022	0.137722	1	1.7022	0.860997	0
22741	STOML1	772.989	885.313	660.666	0.746251	-0.422267	0.137919	1	0.422267	0.860376	0
85	ABCE1	4694.18	4286.68	5101.69	1.19012	0.251113	0.138064	1	-0.251113	0.85992	0
17893	PDLIM4	370.656	443.577	297.734	0.671212	-0.575159	0.13814	1	0.575159	0.85968	0
20643	SCN9A	314.94	248.477	381.404	1.53497	0.61821	0.138147	1	-0.61821	0.859659	0
20304	RPSA	968.393	839.299	1097.49	1.30762	0.386948	0.138321	1	-0.386948	0.859111	0
26092	ZNF622	2470.5	2716.68	2224.31	0.818762	-0.288483	0.138337	1	0.288483	0.859062	0
18921	PROK2	61.4764	89.2675	33.6853	0.377352	-1.40602	0.138385	1	1.40602	0.858911	0
23335	TFAP2C	436.346	516.279	356.412	0.690347	-0.534607	0.138474	1	0.534607	0.858632	0
18891	PRKXP1	280.838	343.266	218.411	0.636273	-0.652282	0.138527	1	0.652282	0.858466	0
20322	RRBP1	6528.78	7065.94	5991.63	0.847959	-0.237933	0.138673	1	0.237933	0.858009	0
24549	TUBB3	608.828	705.858	511.799	0.725073	-0.463801	0.138694	1	0.463801	0.857941	0
19348	RAB11B	3228.78	3530.21	2927.36	0.829231	-0.270155	0.13889	1	0.270155	0.857329	0
6066	FAM13B	1989.68	2199.48	1779.89	0.809231	-0.305377	0.138998	1	0.305377	0.856992	0
2713	CAST	4651.5	4248.03	5054.96	1.18995	0.250906	0.139031	1	-0.250906	0.856888	0
18143	PIH1D1	3344.23	3653.53	3034.93	0.830686	-0.267625	0.139541	1	0.267625	0.855299	0
17628	PARP3	686.476	790.524	582.429	0.736763	-0.440727	0.139578	1	0.440727	0.855184	0
20334	RRP12	5981.49	6478.8	5484.18	0.846481	-0.240451	0.139579	1	0.240451	0.855179	0
4740	DDX52	5233.38	4789.16	5677.6	1.18551	0.245508	0.139613	1	-0.245508	0.855073	0
17709	PCDH8	49.7676	74.543	24.9923	0.335273	-1.57659	0.139616	1	1.57659	0.855063	0
2174	C1S	55.622	81.9053	29.3388	0.358204	-1.48115	0.139627	1	1.48115	0.85503	0
23707	TMEM19	1858.67	1659.27	2058.06	1.24034	0.310735	0.139686	1	-0.310735	0.854847	0
24588	TWSG1	2061.74	1847.01	2276.47	1.23252	0.301608	0.139749	1	-0.301608	0.854653	0
6044	FAM131B	51.2312	76.3836	26.0789	0.34142	-1.55038	0.139766	1	1.55038	0.854598	0
16348	NFATC4	1468.85	1638.11	1299.6	0.793355	-0.333962	0.139989	1	0.333962	0.853905	0
19762	RFC3	5606.25	5136.1	6076.39	1.18307	0.242539	0.140028	1	-0.242539	0.853784	0
12811	LSAMP	58.0231	31.2897	84.7565	2.70877	1.43764	0.140034	1	-1.43764	0.853767	0
16219	NDUFA1	6640.73	6097.8	7183.65	1.17807	0.236428	0.140153	1	-0.236428	0.853397	0
13144	MARVELD1	2559.58	2308.07	2811.09	1.21794	0.284441	0.140185	1	-0.284441	0.853298	0
16287	NEFM	8173.18	8823.68	7522.68	0.852555	-0.230134	0.140229	1	0.230134	0.853161	0
11369	LOC100506801	18.7384	33.1302	4.34648	0.131194	-2.93023	0.140383	1	2.93023	0.852685	0
10492	LINC00883	311.387	245.716	377.058	1.53453	0.617794	0.140464	1	-0.617794	0.852434	0
15590	MRAP2	90.3713	124.238	56.5043	0.454806	-1.13668	0.140754	1	1.13668	0.851538	0
16222	NDUFA12	3218.27	2919.14	3517.39	1.20494	0.268963	0.140791	1	-0.268963	0.851425	0
21240	SLC25A12	1240.25	1089.62	1390.88	1.27648	0.352173	0.140895	1	-0.352173	0.851105	0
19202	PTOV1-AS2	830.441	946.972	713.91	0.753887	-0.40758	0.140949	1	0.40758	0.850937	0
1935	C10orf12	778.114	666.286	889.943	1.33568	0.417572	0.140952	1	-0.417572	0.85093	0
2093	C17orf58	905.092	782.241	1027.94	1.3141	0.394075	0.141026	1	-0.394075	0.8507	0
7565	GPM6A	228.311	173.013	283.608	1.63923	0.713015	0.141076	1	-0.713015	0.850548	0
21475	SLC6A16	61.5767	34.0505	89.1029	2.61679	1.3878	0.141103	1	-1.3878	0.850463	0
24766	UFL1	2430.68	2189.36	2672	1.22045	0.287415	0.141297	1	-0.287415	0.849867	0
8653	IER5	4615.9	5014.63	4217.18	0.840975	-0.249865	0.141332	1	0.249865	0.849761	0
22783	STX3	2792.08	3059.94	2524.22	0.824924	-0.277667	0.141397	1	0.277667	0.849561	0
23363	TGFB1	1027.51	894.516	1160.51	1.29736	0.375582	0.141579	1	-0.375582	0.849	0
21141	SLC11A2	1992.96	1784.43	2201.49	1.23372	0.303019	0.14169	1	-0.303019	0.848662	0
15677	MRPS15	4716.93	4311.53	5122.33	1.18805	0.248601	0.141707	1	-0.248601	0.84861	0
5834	ERRFI1	1350.1	1509.27	1190.94	0.789084	-0.34175	0.141766	1	0.34175	0.848427	0
19263	PUM2	5514.85	5053.28	5976.42	1.18268	0.242061	0.141849	1	-0.242061	0.848175	0
22906	SYNDIG1	72.2377	42.3331	102.142	2.41283	1.27073	0.141884	1	-1.27073	0.848066	0
16900	OCLM	13.4164	1.84057	24.9923	13.5786	3.76326	0.141966	1	-3.76326	0.847816	0
17569	PAM	2687.31	2427.71	2946.92	1.21387	0.279611	0.142173	1	-0.279611	0.847182	0
9346	KCTD13	885.886	1006.79	764.981	0.759822	-0.396267	0.142369	1	0.396267	0.846585	0
20279	RPS29	891.504	770.278	1012.73	1.31476	0.3948	0.142556	1	-0.3948	0.846014	0
406	ADM2	286.316	348.788	223.844	0.641777	-0.639855	0.142587	1	0.639855	0.845919	0
23979	TNNI3	459.636	541.127	378.144	0.698809	-0.517031	0.142752	1	0.517031	0.845417	0
6545	FERMT2	4833	5245.62	4420.37	0.842679	-0.246944	0.142773	1	0.246944	0.845355	0
7075	GALNT8	29.3605	47.8548	10.8662	0.227066	-2.13881	0.142986	1	2.13881	0.844707	0
21507	SLC8A2	29.3605	47.8548	10.8662	0.227066	-2.13881	0.142986	1	2.13881	0.844707	0
24698	UBE2V2	4112.35	3751.08	4473.62	1.19262	0.254138	0.143051	1	-0.254138	0.844509	0
264	ACYP1	651.053	551.25	750.855	1.3621	0.445828	0.143089	1	-0.445828	0.844394	0
5125	DNM1	1316.48	1472.45	1160.51	0.788148	-0.343462	0.143122	1	0.343462	0.844293	0
1341	ATG2A	4073.62	4432.09	3715.16	0.838241	-0.254563	0.143233	1	0.254563	0.843957	0
15508	MNX1	1148.68	1291.16	1006.21	0.779309	-0.359733	0.143267	1	0.359733	0.843854	0
8424	HOXD9	1210.07	1357.42	1062.72	0.782894	-0.35311	0.143476	1	0.35311	0.84322	0
4563	DACH2	41.9895	64.4199	19.5592	0.30362	-1.71966	0.143649	1	1.71966	0.842697	0
19388	RAB39A	503.379	417.809	588.949	1.40961	0.495299	0.14379	1	-0.495299	0.84227	0
22914	SYNGR1	2320.76	2089.04	2552.47	1.22184	0.289053	0.143863	1	-0.289053	0.84205	0
13409	MFSD12	2847.69	3117.92	2577.47	0.826661	-0.274632	0.143895	1	0.274632	0.841954	0
15790	MTDH	11634.9	10750.8	12519	1.16447	0.219677	0.143937	1	-0.219677	0.841827	0
21488	SLC7A1	11130.2	10281.4	11978.9	1.1651	0.220458	0.144156	1	-0.220458	0.841168	0
21400	SLC39A10	3650.63	3323.15	3978.12	1.19709	0.259537	0.14419	1	-0.259537	0.841064	0
18426	PNISR	4783.37	4375.95	5190.79	1.18621	0.246358	0.144344	1	-0.246358	0.8406	0
15538	MORF4L2	31894.8	29617.5	34172.1	1.15378	0.206368	0.144463	1	-0.206368	0.840243	0
16127	NBN	4248.57	3879	4618.14	1.19055	0.251628	0.144529	1	-0.251628	0.840046	0
19143	PTAR1	2873.16	2601.64	3144.68	1.20873	0.273491	0.144561	1	-0.273491	0.83995	0
8128	HIATL2	59.5527	86.5067	32.5986	0.376834	-1.408	0.144566	1	1.408	0.839934	0
8742	IGFBP5	1574.15	1398.83	1749.46	1.25066	0.322687	0.144693	1	-0.322687	0.839551	0
12758	LRRC49	558.024	648.8	467.247	0.720171	-0.473588	0.144786	1	0.473588	0.839274	0
19528	RARG	596.783	502.475	691.091	1.37537	0.459824	0.144967	1	-0.459824	0.83873	0
1133	ARID4B	4942.67	5360.65	4524.69	0.844056	-0.24459	0.145053	1	0.24459	0.838472	0
13420	MGA	3961.83	3613.03	4310.63	1.19308	0.254686	0.145109	1	-0.254686	0.838305	0
24137	TRAFD1	4208.05	4573.81	3842.29	0.840064	-0.251429	0.145694	1	0.251429	0.836559	0
22861	SUSD4	53.6983	79.1444	28.2522	0.35697	-1.48613	0.145876	1	1.48613	0.836015	0
12853	LUM	63.5836	35.8911	91.2762	2.54314	1.34661	0.146048	1	-1.34661	0.835506	0
19898	RIMS2	108.561	145.405	71.717	0.493223	-1.01969	0.146049	1	1.01969	0.835502	0
23279	TENM1	1556.54	1383.19	1729.9	1.25066	0.322693	0.146106	1	-0.322693	0.835333	0
11002	LINC01604	83.0533	115.035	51.0712	0.44396	-1.1715	0.146355	1	1.1715	0.834592	0
24871	UQCRHL	2060.95	1849.77	2272.12	1.22833	0.296696	0.14636	1	-0.296696	0.834578	0
18357	PLIN1	67.8741	96.6298	39.1184	0.404827	-1.30462	0.146468	1	1.30462	0.834258	0
19107	PSMD10	5371.56	4925.36	5817.77	1.18119	0.240237	0.146583	1	-0.240237	0.833917	0
4889	DHRS3	493.797	577.938	409.656	0.708823	-0.496502	0.146615	1	0.496502	0.833823	0
19406	RAB4A	2555.23	2308.07	2802.4	1.21417	0.279973	0.146697	1	-0.279973	0.833579	0
18817	PRDX1	23602.2	21904.6	25299.8	1.155	0.207892	0.146716	1	-0.207892	0.833524	0
18598	PPA2	3477.04	3163.94	3790.13	1.19792	0.260529	0.146788	1	-0.260529	0.833309	0
1260	ASB8	1503.36	1334.41	1672.31	1.25322	0.325638	0.146877	1	-0.325638	0.833045	0
25779	ZNF200	1350.27	1507.43	1193.11	0.791489	-0.337359	0.146941	1	0.337359	0.832858	0
3327	CENPA	816.622	703.097	930.148	1.32293	0.403736	0.146972	1	-0.403736	0.832765	0
3882	COG1	1772.63	1962.05	1583.21	0.806917	-0.309508	0.14709	1	0.309508	0.832415	0
21588	SMAD7	1227.5	1374.9	1080.1	0.785583	-0.348164	0.147179	1	0.348164	0.832155	0
4880	DHFRL1	600.254	506.156	694.351	1.37181	0.456082	0.1473	1	-0.456082	0.831798	0
7411	GNAL	865.791	748.191	983.392	1.31436	0.394361	0.147449	1	-0.394361	0.831358	0
206	ACSL6	186.92	138.043	235.797	1.70815	0.772431	0.147489	1	-0.772431	0.831242	0
17826	PDCD2	4540.53	4153.24	4927.83	1.1865	0.246714	0.147512	1	-0.246714	0.831174	0
21384	SLC37A1	451.314	531.004	371.624	0.699853	-0.514877	0.147619	1	0.514877	0.830858	0
3165	CDCA7	6672.47	6137.37	7207.56	1.17437	0.231889	0.147654	1	-0.231889	0.830754	0
21392	SLC38A3	260.725	319.339	202.112	0.632907	-0.659935	0.147721	1	0.659935	0.830558	0
8333	HNRNPA3	12436	11505.4	13366.5	1.16176	0.216315	0.147782	1	-0.216315	0.830378	0
12779	LRRC75A	92.3782	126.079	58.6775	0.465403	-1.10345	0.147916	1	1.10345	0.829985	0
20211	RPL36	23112.1	21453.7	24770.6	1.15461	0.207406	0.148084	1	-0.207406	0.829491	0
16102	NASP	12273	11354.5	13191.6	1.1618	0.216358	0.148163	1	-0.216358	0.829261	0
665	ALPK2	8.7427	17.4854	0	0	#NAME?	0.148227	1	0	0.829074	0
10535	LINC00937	8.7427	17.4854	0	0	#NAME?	0.148227	1	0	0.829074	0
12643	LPAR2	241.992	298.172	185.812	0.623171	-0.682299	0.148455	1	0.682299	0.828405	0
24764	UFC1	5220.04	4786.4	5653.69	1.1812	0.240253	0.148457	1	-0.240253	0.828399	0
25870	ZNF324	1010.74	1140.23	881.25	0.772869	-0.371704	0.148468	1	0.371704	0.828367	0
18267	PLA2G6	807.861	920.284	695.438	0.755677	-0.404158	0.1486	1	0.404158	0.827982	0
25644	ZFP2	38.6022	59.8185	17.3859	0.290645	-1.78267	0.148712	1	1.78267	0.827654	0
13456	MGRN1	4399.01	4775.35	4022.67	0.842382	-0.247454	0.148765	1	0.247454	0.8275	0
20418	RWDD2B	668.37	768.437	568.303	0.739557	-0.435267	0.148893	1	0.435267	0.827126	0
4338	CTNNB1	33841	31456.2	36225.8	1.15163	0.203671	0.148903	1	-0.203671	0.827095	0
6935	FUT11	448.023	369.034	527.011	1.42808	0.514081	0.149004	1	-0.514081	0.826802	0
19713	RECQL4	9504.18	10231.7	8776.64	0.857788	-0.221308	0.149061	1	0.221308	0.826637	0
24439	TTC26	2064.34	1854.37	2274.3	1.22645	0.294491	0.149198	1	-0.294491	0.826237	0
22676	STARD4	1334.78	1179.8	1489.76	1.26272	0.33653	0.149229	1	-0.33653	0.826146	0
19913	RIPK4	1057.78	1190.85	924.715	0.776518	-0.364908	0.14929	1	0.364908	0.82597	0
25462	YPEL1	278.998	339.585	218.411	0.64317	-0.636727	0.149397	1	0.636727	0.825658	0
2238	C20orf194	750.492	857.705	643.28	0.750001	-0.415035	0.149473	1	0.415035	0.825437	0
1092	ARHGDIG	806.397	918.443	694.351	0.756008	-0.403526	0.149521	1	0.403526	0.825297	0
20697	SDHD	1814.64	1623.38	2005.9	1.23563	0.30525	0.149675	1	-0.30525	0.824852	0
23520	TLE4	8990.96	9682.31	8299.61	0.857194	-0.222307	0.149695	1	0.222307	0.824793	0
9690	KRCC1	500.278	584.38	416.176	0.712166	-0.489714	0.149935	1	0.489714	0.824096	0
11280	LOC100499489	174.001	220.868	127.135	0.575613	-0.796828	0.149988	1	0.796828	0.823944	0
13314	MEF2D	2150.12	2366.05	1934.19	0.817475	-0.290754	0.149998	1	0.290754	0.823915	0
3824	CNN3	10198.5	10971.6	9425.35	0.859066	-0.219159	0.150049	1	0.219159	0.823768	0
845	ANKZF1	2140.71	2355.93	1925.49	0.817297	-0.291067	0.150051	1	0.291067	0.823762	0
5279	DSTN	7177.6	7744.19	6611	0.853673	-0.228245	0.150137	1	0.228245	0.823513	0
7513	GORAB	731.216	836.538	625.894	0.748195	-0.418513	0.150253	1	0.418513	0.823176	0
25386	XIAP	5222.89	4791	5654.78	1.18029	0.239144	0.150303	1	-0.239144	0.823032	0
21550	SLIT1	167.604	213.506	121.702	0.570015	-0.810928	0.150336	1	0.810928	0.822938	0
2766	CCAR1	8388.51	7739.59	9037.43	1.16769	0.223656	0.150403	1	-0.223656	0.822743	0
7367	GLTSCR1	1709.86	1893.02	1526.7	0.806489	-0.310274	0.150496	1	0.310274	0.822476	0
560	AKAP3	108.101	144.485	71.717	0.496364	-1.01053	0.150534	1	1.01053	0.822366	0
562	AKAP5	466.085	385.599	546.57	1.41746	0.503306	0.15066	1	-0.503306	0.822003	0
6883	FRRS1L	20.1468	5.5217	34.7719	6.29731	2.65474	0.150694	1	-2.65474	0.821905	0
16433	NKD2	855.904	971.82	739.989	0.761447	-0.393185	0.150791	1	0.393185	0.821625	0
20877	SESN2	7275.31	7847.26	6703.37	0.85423	-0.227303	0.151096	1	0.227303	0.820746	0
884	ANXA7	3985.96	3640.64	4331.27	1.1897	0.250597	0.151187	1	-0.250597	0.820484	0
15691	MRPS28	1837.64	1645.47	2029.81	1.23358	0.302846	0.151388	1	-0.302846	0.819907	0
9404	KHNYN	3139.38	3425.3	2853.47	0.833057	-0.263513	0.15144	1	0.263513	0.81976	0
3915	COL2A1	1709.4	1892.1	1526.7	0.806881	-0.309572	0.151454	1	0.309572	0.819719	0
12943	MADCAM1	28.9003	46.9345	10.8662	0.231519	-2.1108	0.151507	1	2.1108	0.819568	0
3170	CDH1	204.066	254.919	153.214	0.601029	-0.734493	0.151597	1	0.734493	0.81931	0
25950	ZNF444	2213.59	2433.23	1993.95	0.819466	-0.287244	0.151719	1	0.287244	0.818961	0
19932	RMI2	1341.72	1187.17	1496.28	1.26038	0.333856	0.151785	1	-0.333856	0.81877	0
19329	QPRT	1979.5	1777.07	2181.94	1.22783	0.296109	0.151792	1	-0.296109	0.818752	0
24411	TSSC4	3005.66	3281.73	2729.59	0.831753	-0.265772	0.152033	1	0.265772	0.818063	0
24983	USPL1	1738.84	1554.36	1923.32	1.23737	0.307278	0.152167	1	-0.307278	0.817679	0
18366	PLK5	45.9202	69.0213	22.819	0.330609	-1.5968	0.152322	1	1.5968	0.817236	0
9677	KPNA4	3815.17	4147.72	3482.62	0.839647	-0.252145	0.152372	1	0.252145	0.817096	0
11045	LMAN1	8680.39	8014.75	9346.03	1.1661	0.221695	0.152379	1	-0.221695	0.817076	0
24989	UTP14C	1881.71	1686.88	2076.53	1.23099	0.299819	0.152665	1	-0.299819	0.816259	0
5968	FAAH	162.209	207.064	117.355	0.566758	-0.819196	0.152767	1	0.819196	0.815971	0
6104	FAM169A	2080.22	1870.94	2289.51	1.22372	0.291278	0.152808	1	-0.291278	0.815854	0
4965	DKK1	74.2718	103.992	44.5515	0.428412	-1.22293	0.152905	1	1.22293	0.815579	0
9328	KCNQ4	149.414	192.339	106.489	0.553651	-0.852951	0.152908	1	0.852951	0.815571	0
13071	MAP3K3	3188.51	3476.83	2900.19	0.834148	-0.261625	0.152951	1	0.261625	0.815449	0
23161	TBXA2R	65.9504	93.869	38.0317	0.405158	-1.30344	0.152997	1	1.30344	0.815317	0
13158	MAT2B	3981.32	3637.88	4324.75	1.18881	0.249519	0.15305	1	-0.249519	0.815167	0
20518	SARS	14454.9	15509.5	13400.2	0.863998	-0.210901	0.153216	1	0.210901	0.814697	0
22265	SOX9	842.106	956.175	728.036	0.761405	-0.393265	0.153248	1	0.393265	0.814605	0
22053	SNORD33	28.8841	11.0434	46.7247	4.231	2.081	0.153388	1	-2.081	0.81421	0
5761	EPO	11.5867	22.0868	1.08662	0.0491977	-4.34526	0.153679	1	4.34526	0.813386	0
18550	POPDC2	11.5867	22.0868	1.08662	0.0491977	-4.34526	0.153679	1	4.34526	0.813386	0
16693	NRIP1	1531.21	1362.94	1699.48	1.24692	0.318367	0.153718	1	-0.318367	0.813275	0
25098	VPS13A	4473.89	4097.1	4850.68	1.18393	0.243582	0.15383	1	-0.243582	0.81296	0
19590	RBBP9	1378.77	1222.14	1535.4	1.25632	0.329204	0.153855	1	-0.329204	0.812887	0
4394	CWC22	2486.21	2248.25	2724.16	1.21168	0.277006	0.153882	1	-0.277006	0.812812	0
4458	CYB5RL	1048.25	917.523	1178.98	1.28496	0.361728	0.153895	1	-0.361728	0.812774	0
16414	NIPAL2	196.205	245.716	146.694	0.597006	-0.744182	0.153998	1	0.744182	0.812484	0
4490	CYP27B1	566.595	656.162	477.027	0.726995	-0.459983	0.154052	1	0.459983	0.812334	0
20340	RRP8	1558.96	1729.21	1388.7	0.803083	-0.316379	0.154206	1	0.316379	0.8119	0
17892	PDLIM3	1021.78	1150.35	893.203	0.776458	-0.36502	0.15428	1	0.36502	0.811691	0
24534	TUBA1A	2471.79	2708.4	2235.18	0.825278	-0.277048	0.154607	1	0.277048	0.81077	0
9360	KCTD6	697.505	596.344	798.667	1.33927	0.421449	0.154683	1	-0.421449	0.810558	0
7718	GRIN2D	567.598	657.083	478.113	0.72763	-0.458722	0.154878	1	0.458722	0.810009	0
21398	SLC38A9	1203.71	1061.09	1346.32	1.26882	0.343482	0.155184	1	-0.343482	0.809153	0
12499	LOC642366	206.073	256.759	155.387	0.605185	-0.724552	0.155245	1	0.724552	0.808982	0
5804	ERGIC3	9474.71	8760.18	10189.2	1.16313	0.218015	0.155276	1	-0.218015	0.808894	0
20768	SEMA4C	2017.11	2220.65	1813.57	0.816686	-0.292146	0.155341	1	0.292146	0.808715	0
19551	RASGRF2	459.342	538.366	380.317	0.706429	-0.501384	0.155348	1	0.501384	0.808694	0
18414	PMS1	1440.9	1280.11	1601.68	1.2512	0.323312	0.15538	1	-0.323312	0.808606	0
21385	SLC37A2	133.692	173.934	93.4494	0.53727	-0.89628	0.155391	1	0.89628	0.808573	0
25664	ZFPL1	1389.15	1546.08	1232.23	0.797003	-0.327342	0.155438	1	0.327342	0.808442	0
7677	GRAMD1B	308.67	245.716	371.624	1.51242	0.596855	0.156064	1	-0.596855	0.806698	0
21104	SIX4	1833.88	2023.7	1644.06	0.8124	-0.299737	0.156097	1	0.299737	0.806606	0
19234	PTPRG	2051.5	1846.09	2256.91	1.22254	0.289878	0.156399	1	-0.289878	0.805766	0
20244	RPRD1A	9953.07	9208.36	10697.8	1.16175	0.216296	0.156411	1	-0.216296	0.805732	0
24301	TROAP	3728.74	4052.01	3405.47	0.84044	-0.250784	0.15653	1	0.250784	0.805403	0
12866	LXN	276.614	335.904	217.324	0.646984	-0.628198	0.156561	1	0.628198	0.805317	0
24563	TUBGCP6	10292.6	11060	9525.32	0.861243	-0.215508	0.15657	1	0.215508	0.80529	0
11096	LOC100128288	26.9766	44.1736	9.77959	0.22139	-2.17534	0.156626	1	2.17534	0.805136	0
3796	CMTM6	6083.19	5599.93	6566.45	1.1726	0.229706	0.157001	1	-0.229706	0.804096	0
24650	UBAP2	4395.66	4764.31	4027.02	0.845247	-0.242555	0.157031	1	0.242555	0.804014	0
17406	OSCP1	431.201	507.076	355.325	0.700733	-0.513064	0.15722	1	0.513064	0.803491	0
24833	UNC5CL	96.8522	130.68	63.024	0.482276	-1.05207	0.157221	1	1.05207	0.803489	0
18478	POLD4	627.977	722.423	533.531	0.73853	-0.437272	0.157413	1	0.437272	0.802959	0
16569	NOXA1	505.839	588.982	422.696	0.717672	-0.478604	0.157435	1	0.478604	0.8029	0
24464	TTC7A	1322.38	1473.37	1171.38	0.79503	-0.330918	0.157694	1	0.330918	0.802184	0
23253	TDRKH	1366.95	1521.23	1212.67	0.797164	-0.327052	0.158006	1	0.327052	0.801327	0
19648	RBMXL1	3116	2836.32	3395.69	1.19722	0.259687	0.158028	1	-0.259687	0.801265	0
871	ANXA1	681.415	780.401	582.429	0.74632	-0.422133	0.158295	1	0.422133	0.800532	0
20999	SH3PXD2B	3208.7	2922.82	3494.57	1.19562	0.257755	0.158387	1	-0.257755	0.800282	0
6343	FAM8A1	4686.5	4299.57	5073.43	1.17999	0.238771	0.158616	1	-0.238771	0.799652	0
20694	SDHAP3	305.116	242.955	367.278	1.51171	0.596183	0.158736	1	-0.596183	0.799324	0
6378	FANCM	1527.03	1361.1	1692.96	1.24381	0.314771	0.158784	1	-0.314771	0.799195	0
4872	DGKZ	905.578	1023.36	787.8	0.769821	-0.377406	0.158901	1	0.377406	0.798872	0
11219	LOC100270746	65.4902	92.9487	38.0317	0.409169	-1.28923	0.158944	1	1.28923	0.798756	0
25549	ZBTB7C	126.834	165.651	88.0163	0.531336	-0.912305	0.159023	1	0.912305	0.79854	0
20296	RPS6KB1	2649.35	2402.86	2895.85	1.20517	0.269231	0.159048	1	-0.269231	0.798472	0
6485	FBXW4	1101.6	1235.02	968.179	0.783938	-0.351189	0.159118	1	0.351189	0.79828	0
8168	HIST1H2AC	149.957	192.339	107.575	0.559301	-0.838304	0.159283	1	0.838304	0.79783	0
23153	TBX20	213.014	264.121	161.907	0.613	-0.70604	0.159362	1	0.70604	0.797614	0
143	ACADSB	2510.5	2274.02	2746.98	1.20798	0.2726	0.159503	1	-0.2726	0.797231	0
5883	EVA1A	48.3872	71.7821	24.9923	0.348169	-1.52214	0.159509	1	1.52214	0.797216	0
16172	NCKAP1	9668.47	8948.84	10388.1	1.16083	0.215159	0.159859	1	-0.215159	0.796263	0
22850	SUPT5H	11770.4	12630	10910.8	0.863878	-0.2111	0.159861	1	0.2111	0.796258	0
19268	PUS10	312.141	249.397	374.884	1.50316	0.588002	0.160148	1	-0.588002	0.795479	0
3815	CNIH1	3886.12	3555.06	4217.18	1.18625	0.246405	0.160248	1	-0.246405	0.795208	0
9895	LAMB1	3459.15	3157.49	3760.8	1.19107	0.252258	0.160514	1	-0.252258	0.794487	0
2358	C5orf30	1228.63	1085.94	1371.32	1.2628	0.336623	0.160653	1	-0.336623	0.79411	0
6266	FAM49B	3684.13	3367.32	4000.94	1.18817	0.248738	0.160845	1	-0.248738	0.793593	0
5550	EIF3E	6899.05	6365.6	7432.49	1.1676	0.223548	0.160846	1	-0.223548	0.793591	0
6946	FXN	1295.31	1147.59	1443.03	1.25744	0.330492	0.160852	1	-0.330492	0.793573	0
13484	MIDN	3181.53	3463.95	2899.11	0.836937	-0.25681	0.16086	1	0.25681	0.793552	0
2416	C7orf57	15.8943	28.5288	3.25986	0.114266	-3.12954	0.160954	1	3.12954	0.7933	0
6177	FAM20A	15.8943	28.5288	3.25986	0.114266	-3.12954	0.160954	1	3.12954	0.7933	0
3741	CLN5	2821.15	2563.91	3078.4	1.20066	0.263833	0.16111	1	-0.263833	0.792877	0
18819	PRDX3	9337.58	8642.39	10032.8	1.16088	0.215219	0.161298	1	-0.215219	0.792371	0
8401	HOXB9	7164.96	7715.66	6614.26	0.857252	-0.222209	0.161312	1	0.222209	0.792334	0
626	ALG11	466.922	388.36	545.484	1.40458	0.490142	0.161312	1	-0.490142	0.792334	0
20739	SEC62	6295.72	5803.31	6788.12	1.1697	0.226136	0.161422	1	-0.226136	0.792037	0
7061	GALNT10	1734.03	1914.19	1553.87	0.811763	-0.30087	0.161478	1	0.30087	0.791888	0
24323	TRPT1	762.617	867.828	657.406	0.75753	-0.400625	0.161481	1	0.400625	0.791878	0
8957	INTS6-AS1	25.0529	41.4128	8.69297	0.20991	-2.25215	0.161584	1	2.25215	0.791602	0
25714	ZMPSTE24	5369.23	4939.16	5799.3	1.17415	0.231611	0.161668	1	-0.231611	0.791376	0
2601	CAMK1D	357.65	425.171	290.128	0.682379	-0.551355	0.16186	1	0.551355	0.790862	0
25124	VPS51	4768.64	5158.19	4379.08	0.848957	-0.236236	0.1619	1	0.236236	0.790752	0
25784	ZNF207	9541.41	8833.81	10249	1.1602	0.214378	0.161968	1	-0.214378	0.790571	0
8541	HSPB1	2381.97	2608.08	2155.86	0.826605	-0.27473	0.162099	1	0.27473	0.790219	0
284	ADAM23	1230.09	1087.78	1372.4	1.26166	0.335323	0.162107	1	-0.335323	0.790199	0
3651	CLCN3	4573.49	4197.41	4949.56	1.17919	0.237799	0.162154	1	-0.237799	0.790073	0
21437	SLC48A1	508.389	590.822	425.955	0.720954	-0.472022	0.162324	1	0.472022	0.789617	0
17620	PARP1	65930.9	61511.8	70350	1.14368	0.193688	0.162429	1	-0.193688	0.789335	0
21257	SLC25A26	1349.42	1198.21	1500.62	1.25239	0.324682	0.16257	1	-0.324682	0.788959	0
4435	CXorf40B	1176.91	1039	1314.81	1.26546	0.33966	0.1631	1	-0.33966	0.787547	0
26219	ZNF780B	328.196	264.121	392.27	1.48519	0.570646	0.163114	1	-0.570646	0.787508	0
25578	ZCCHC11	4350.43	3990.35	4710.5	1.18047	0.239365	0.163255	1	-0.239365	0.787134	0
13387	MEX3A	2147.96	1939.04	2356.88	1.21549	0.281538	0.163274	1	-0.281538	0.787082	0
24584	TWF2	3508.67	3811.82	3205.53	0.840946	-0.249914	0.163292	1	0.249914	0.787034	0
9164	JMJD6	3074.65	3347.99	2801.31	0.836713	-0.257195	0.16349	1	0.257195	0.786509	0
6070	FAM150A	263.809	207.064	320.553	1.54809	0.630488	0.163529	1	-0.630488	0.786406	0
15936	MYH15	29.9038	47.8548	11.9528	0.249773	-2.00131	0.163659	1	2.00131	0.78606	0
20880	SET	11538.2	10702	12374.4	1.15628	0.209485	0.163784	1	-0.209485	0.78573	0
15791	MTERF1	837.822	727.024	948.62	1.3048	0.383827	0.163819	1	-0.383827	0.785636	0
2466	C9orf156	751.285	854.944	647.626	0.757507	-0.400668	0.163906	1	0.400668	0.785406	0
20491	SAMD4A	607.32	698.496	516.145	0.738938	-0.436474	0.163922	1	0.436474	0.785362	0
7921	HABP4	1892.13	2082.6	1701.65	0.817078	-0.291454	0.163987	1	0.291454	0.785191	0
20755	SELPLG	37.6819	57.9779	17.3859	0.299872	-1.73758	0.164271	1	1.73758	0.78444	0
819	ANKRD44	266.819	209.825	323.813	1.54326	0.625977	0.164322	1	-0.625977	0.784304	0
7930	HADHB	3137.2	2860.24	3414.16	1.19366	0.255395	0.164369	1	-0.255395	0.784179	0
22991	TAF12	1562.76	1729.21	1396.31	0.807482	-0.308499	0.164411	1	0.308499	0.784068	0
6509	FCHSD1	637.008	730.705	543.311	0.743543	-0.427513	0.164424	1	0.427513	0.784034	0
7463	GOLGA2P5	216.024	266.882	165.166	0.618874	-0.692283	0.164781	1	0.692283	0.783093	0
13239	MCOLN2	667.696	571.496	763.895	1.33666	0.41863	0.16481	1	-0.41863	0.783016	0
19576	RAVER2	3710.43	3394.93	4025.93	1.18587	0.245942	0.164985	1	-0.245942	0.782557	0
24012	TOMM20	23773.9	22138.4	25409.5	1.14776	0.198823	0.165	1	-0.198823	0.782515	0
15655	MRPL42	4180.93	3833.9	4527.95	1.18103	0.240044	0.165228	1	-0.240044	0.781917	0
25228	WDR3	8040.9	7437.73	8644.07	1.16219	0.216848	0.165349	1	-0.216848	0.781598	0
15521	MOCS2	3088.03	2815.15	3360.92	1.19387	0.255645	0.165475	1	-0.255645	0.781269	0
20627	SCML1	5190.53	4776.27	5604.79	1.17347	0.230775	0.165536	1	-0.230775	0.781108	0
24385	TSPAN6	5730.65	5280.59	6180.7	1.17046	0.227072	0.165644	1	-0.227072	0.780825	0
13197	MBP	235.761	288.969	182.552	0.631736	-0.662605	0.165681	1	0.662605	0.780728	0
8397	HOXB5	481.251	560.453	402.05	0.717366	-0.479219	0.165845	1	0.479219	0.780297	0
3734	CLK3	1849.1	2035.67	1662.53	0.8167	-0.292122	0.16586	1	0.292122	0.780259	0
5556	EIF3J	4039.06	3702.3	4375.82	1.18192	0.241132	0.16614	1	-0.241132	0.779526	0
9974	LCMT1-AS1	42.6386	21.1665	64.1106	3.02887	1.59878	0.166191	1	-1.59878	0.779393	0
24138	TRAIP	1879.33	2067.88	1690.78	0.817641	-0.29046	0.166267	1	0.29046	0.779194	0
6856	FREM3	8.28256	16.5651	0	0	#NAME?	0.166283	1	0	0.779152	0
7407	GNA15	8.28256	16.5651	0	0	#NAME?	0.166283	1	0	0.779152	0
8163	HIST1H1D	8.28256	16.5651	0	0	#NAME?	0.166283	1	0	0.779152	0
13637	MIR1292	8.28256	16.5651	0	0	#NAME?	0.166283	1	0	0.779152	0
22414	SPINK13	8.28256	16.5651	0	0	#NAME?	0.166283	1	0	0.779152	0
9341	KCP	42.0727	63.4996	20.6458	0.325133	-1.6209	0.166362	1	1.6209	0.778946	0
6408	FBF1	2074.52	2276.78	1872.25	0.822322	-0.282225	0.166509	1	0.282225	0.778562	0
21474	SLC6A15	6239.11	5756.38	6721.84	1.16772	0.223695	0.166554	1	-0.223695	0.778444	0
15665	MRPL50	1755.86	1576.45	1935.27	1.22762	0.29586	0.166755	1	-0.29586	0.777922	0
21611	SMC3	9541.75	8842.09	10241.4	1.15826	0.211955	0.166761	1	-0.211955	0.777905	0
6938	FUT4	701.861	800.647	603.075	0.753234	-0.40883	0.16678	1	0.40883	0.777856	0
79	ABCC8	123.446	161.05	85.8431	0.533022	-0.907732	0.166827	1	0.907732	0.777733	0
4999	DLGAP5	5231.51	4815.85	5647.17	1.17262	0.229739	0.16689	1	-0.229739	0.777569	0
18517	POLR3C	3509.38	3809.98	3208.79	0.842208	-0.247751	0.166949	1	0.247751	0.777416	0
20102	RNU86	184.496	230.991	138.001	0.597429	-0.743161	0.167012	1	0.743161	0.777253	0
3337	CENPK	1699.21	1523.99	1874.42	1.22994	0.298592	0.167052	1	-0.298592	0.777147	0
13189	MBNL1	3924.75	3596.47	4253.04	1.18256	0.241911	0.167172	1	-0.241911	0.776836	0
4935	DIP2B	3829.05	3507.2	4150.89	1.18353	0.243101	0.167189	1	-0.243101	0.776791	0
15420	MKL1	3163.04	3440.02	2886.07	0.838967	-0.253313	0.167195	1	0.253313	0.776777	0
3379	CEP76	596.992	686.532	507.452	0.739153	-0.436055	0.167325	1	0.436055	0.77644	0
20815	2018-09-09	8458.62	9085.96	7831.28	0.86191	-0.214392	0.167688	1	0.214392	0.775498	0
5623	ELOVL7	731.373	630.394	832.352	1.32037	0.400939	0.16771	1	-0.400939	0.775441	0
9039	IRX6	447.173	522.721	371.624	0.710942	-0.492196	0.167994	1	0.492196	0.774706	0
20707	SDSL	497.6	577.938	417.263	0.721985	-0.46996	0.168045	1	0.46996	0.774573	0
16814	NUMBL	2484.79	2714.84	2254.74	0.830524	-0.267905	0.168107	1	0.267905	0.774413	0
17420	OSTC	2940.07	2678.95	3201.19	1.19494	0.256941	0.168154	1	-0.256941	0.774292	0
12589	LOC729083	13.5105	24.8477	2.17324	0.0874626	-3.51519	0.168394	1	3.51519	0.773672	0
4344	CTPS1	12718.2	11814.6	13621.9	1.15297	0.205355	0.168597	1	-0.205355	0.773149	0
1803	BOP1	607.403	697.575	517.232	0.741471	-0.431538	0.168721	1	0.431538	0.772831	0
95	ABHD10	3561.38	3258.73	3864.02	1.18575	0.245797	0.168859	1	-0.245797	0.772476	0
445	AFAP1L1	625.216	716.901	533.531	0.744218	-0.426202	0.168966	1	0.426202	0.772199	0
19123	PSME2	393.964	323.94	463.987	1.43232	0.518359	0.169079	1	-0.518359	0.771912	0
6344	FAM90A1	11.1266	21.1665	1.08662	0.0513368	-4.28386	0.169094	1	4.28386	0.771872	0
18951	PRPF6	8263.06	8875.22	7650.9	0.862052	-0.214153	0.169338	1	0.214153	0.771247	0
23942	TNFRSF19	347.864	413.207	282.522	0.683728	-0.548506	0.169345	1	0.548506	0.771228	0
12947	MAF	4175.12	3832.06	4518.17	1.17904	0.237618	0.169658	1	-0.237618	0.770426	0
2346	C4orf46	1448.97	1293	1604.94	1.24125	0.311798	0.169874	1	-0.311798	0.769874	0
25324	WNK3	769.964	666.286	873.643	1.31121	0.390904	0.169912	1	-0.390904	0.769775	0
20365	RSPO4	21.2054	35.8911	6.51973	0.181653	-2.46074	0.170305	1	2.46074	0.768773	0
6183	FAM212B	471.926	549.41	394.443	0.717941	-0.478063	0.17046	1	0.478063	0.768378	0
17609	PARD6A	122.66	85.5864	159.733	1.86634	0.900212	0.170474	1	-0.900212	0.768341	0
18682	PPP1R15B	4494.72	4131.15	4858.28	1.17601	0.233902	0.170496	1	-0.233902	0.768287	0
18825	PRELID2	296.517	356.15	236.883	0.665123	-0.588307	0.170599	1	0.588307	0.768024	0
18613	PPAT	3577.81	3275.29	3880.32	1.18473	0.244554	0.170609	1	-0.244554	0.767998	0
6960	FYTTD1	3064.7	2796.74	3332.67	1.19162	0.25293	0.170758	1	-0.25293	0.767619	0
22545	SRRM3	200.302	248.477	152.127	0.612238	-0.707834	0.170769	1	0.707834	0.767592	0
2621	CAND1	13617.6	12660.3	14574.8	1.15122	0.203164	0.170784	1	-0.203164	0.767552	0
1622	BCAR1	4061.65	4396.2	3727.11	0.847804	-0.238198	0.171011	1	0.238198	0.766975	0
24865	UQCRB	5193.59	4784.56	5602.62	1.17098	0.227716	0.171174	1	-0.227716	0.766562	0
5756	EPN1	8190.43	8795.15	7585.7	0.862487	-0.213426	0.171242	1	0.213426	0.76639	0
20864	SERPINF1	2300.99	2085.36	2516.61	1.2068	0.271186	0.171297	1	-0.271186	0.766251	0
24081	TPK1	54.7849	79.1444	30.4254	0.384429	-1.37921	0.171404	1	1.37921	0.76598	0
12715	LRRC17	87.6105	118.717	56.5043	0.475959	-1.07109	0.171517	1	1.07109	0.765693	0
21486	SLC6A8	6295.28	6776.05	5814.51	0.858097	-0.220787	0.171661	1	0.220787	0.765327	0
13223	MCL1	12113	11255.1	12971	1.15246	0.204714	0.171723	1	-0.204714	0.765171	0
4728	DDX3X	26139.3	24377.4	27901.2	1.14455	0.194781	0.171847	1	-0.194781	0.764858	0
6851	FRAS1	1787.26	1607.74	1966.78	1.22333	0.290808	0.171849	1	-0.290808	0.764854	0
13255	MDH1	7838.25	7257.36	8419.14	1.16008	0.214228	0.171857	1	-0.214228	0.764833	0
20909	SF3B6	6600.82	6100.56	7101.07	1.164	0.219094	0.171966	1	-0.219094	0.764558	0
22844	SUPT16H	17022.4	15848.2	18196.6	1.14818	0.199346	0.17198	1	-0.199346	0.764521	0
21749	SNF8	4053.79	4386.99	3720.59	0.848096	-0.237701	0.172069	1	0.237701	0.764298	0
3183	CDH23	229.906	281.607	178.206	0.632818	-0.660138	0.172349	1	0.660138	0.763592	0
16632	NPTX2	482.338	560.453	404.223	0.721244	-0.471441	0.17241	1	0.471441	0.763439	0
8469	HRSP12	1296.99	1153.12	1440.86	1.24954	0.321392	0.17252	1	-0.321392	0.763161	0
11582	LOC101927359	63.1063	89.2675	36.9451	0.41387	-1.27275	0.172558	1	1.27275	0.763064	0
21498	SLC7A5P1	159.909	202.462	117.355	0.579639	-0.786774	0.172584	1	0.786774	0.762999	0
22874	SVEP1	125.453	162.89	88.0163	0.540341	-0.888057	0.17265	1	0.888057	0.762833	0
13199	MBTPS1	7446.4	6892.01	8000.79	1.16088	0.215219	0.172658	1	-0.215219	0.762814	0
8131	HIC1	50.3941	73.6227	27.1655	0.368983	-1.43837	0.173282	1	1.43837	0.761248	0
10332	LINC00526	23.7005	8.28256	39.1184	4.72298	2.2397	0.173331	1	-2.2397	0.761123	0
4157	CRTC1	1562.55	1725.53	1399.57	0.811093	-0.30206	0.173422	1	0.30206	0.760895	0
1357	ATM	3364.7	3078.35	3651.05	1.18604	0.246153	0.173451	1	-0.246153	0.760823	0
20787	SENP5	1931.05	1742.1	2120	1.21692	0.283237	0.173456	1	-0.283237	0.760811	0
22180	SNX13	1813.27	1632.58	1993.95	1.22135	0.288472	0.173474	1	-0.288472	0.760765	0
19778	RFTN1	534.772	617.511	452.034	0.732027	-0.450031	0.173492	1	0.450031	0.760721	0
18865	PRKAR2B	1646.86	1477.98	1815.74	1.22853	0.296938	0.173517	1	-0.296938	0.760659	0
26212	ZNF773	359.279	425.171	293.388	0.690046	-0.535235	0.173596	1	0.535235	0.76046	0
12656	LPL	164.843	207.984	121.702	0.585148	-0.773126	0.17366	1	0.773126	0.760299	0
10857	LINC01420	1921.01	1732.89	2109.13	1.21711	0.283465	0.173756	1	-0.283465	0.76006	0
9022	IRF5	15.4342	27.6085	3.25986	0.118075	-3.08223	0.174049	1	3.08223	0.759328	0
23696	TMEM183A	259.168	204.303	314.034	1.5371	0.620208	0.174065	1	-0.620208	0.75929	0
23106	TBC1D30	230.988	179.455	282.522	1.57433	0.654736	0.174092	1	-0.654736	0.759222	0
1382	ATP1A2	47.4669	69.9416	24.9923	0.357331	-1.48467	0.174106	1	1.48467	0.759187	0
5431	EDNRA	286.188	344.186	228.19	0.662985	-0.592951	0.174263	1	0.592951	0.758794	0
18234	PKMYT1	4888.01	5274.15	4501.87	0.853573	-0.228413	0.174388	1	0.228413	0.758484	0
20380	RTKN	2223.45	2432.31	2014.6	0.828264	-0.271837	0.174401	1	0.271837	0.758452	0
17896	PDP1	1630.96	1798.23	1463.68	0.813953	-0.296982	0.174975	1	0.296982	0.757023	0
21312	SLC29A1	4505.42	4144.96	4865.89	1.17393	0.231346	0.175029	1	-0.231346	0.756891	0
7228	GFRA3	17.3579	30.3694	4.34648	0.143121	-2.8047	0.175059	1	2.8047	0.756815	0
11820	LOC101928489	17.3579	30.3694	4.34648	0.143121	-2.8047	0.175059	1	2.8047	0.756815	0
18686	PPP1R18	881.725	770.278	993.172	1.28937	0.366665	0.175077	1	-0.366665	0.756772	0
20951	SGMS2	1389.73	1539.64	1239.83	0.805278	-0.312441	0.175082	1	0.312441	0.756758	0
18716	PPP2R1B	4584.07	4218.58	4949.56	1.17328	0.230542	0.175175	1	-0.230542	0.756528	0
25213	WDHD1	3829.55	3513.64	4145.46	1.17982	0.238564	0.175246	1	-0.238564	0.756351	0
19628	RBM42	8974.01	9623.41	8324.6	0.865037	-0.209166	0.175357	1	0.209166	0.756076	0
3605	CIDECP	398.835	468.425	329.246	0.70288	-0.50865	0.175445	1	0.50865	0.755859	0
17890	PDLIM1	3644.16	3340.63	3947.69	1.18172	0.24089	0.175447	1	-0.24089	0.755853	0
19759	REXO4	3251.69	3529.29	2974.08	0.842686	-0.246933	0.17547	1	0.246933	0.755797	0
4644	DCHS1	562.997	647.88	478.113	0.737966	-0.438374	0.175494	1	0.438374	0.755737	0
2715	CAT	1744.03	1569.08	1918.97	1.22299	0.290412	0.175589	1	-0.290412	0.755504	0
21211	SLC22A15	424.049	496.033	352.065	0.709762	-0.494593	0.175868	1	0.494593	0.754813	0
5508	EHD2	241.781	294.491	189.072	0.64203	-0.639286	0.175877	1	0.639286	0.754792	0
385	ADGRL3	1029.15	906.48	1151.82	1.27065	0.345567	0.176019	1	-0.345567	0.754441	0
15478	MMP15	634.247	725.184	543.311	0.749204	-0.416569	0.176271	1	0.416569	0.753819	0
16309	NELL2	1511.94	1353.74	1670.14	1.23372	0.303018	0.176301	1	-0.303018	0.753744	0
1658	BCL9	3198.67	2925.58	3471.75	1.18669	0.246941	0.176898	1	-0.246941	0.752277	0
16808	NUF2	3043.84	2781.1	3306.59	1.18895	0.249689	0.176988	1	-0.249689	0.752057	0
10660	LINC01122	7.60635	0	15.2127	Inf	Inf	0.177033	1	0	0.751945	0
15419	MKKS	3283.34	3004.73	3561.94	1.18545	0.245431	0.177038	1	-0.245431	0.751935	0
23346	TFE3	2925.71	3180.5	2670.91	0.839778	-0.25192	0.177281	1	0.25192	0.751338	0
3249	CDON	1806.62	1627.98	1985.26	1.21946	0.286241	0.1773	1	-0.286241	0.751292	0
8400	HOXB8	1241.21	1379.51	1102.92	0.799504	-0.322823	0.177303	1	0.322823	0.751283	0
19194	PTK2B	161.916	204.303	119.528	0.585054	-0.773358	0.177327	1	0.773358	0.751224	0
6342	FAM89B	1446.27	1599.45	1293.08	0.808451	-0.306768	0.17739	1	0.306768	0.75107	0
3591	CHUK	3590.44	3291.86	3889.02	1.18141	0.240505	0.177483	1	-0.240505	0.750844	0
24558	TUBG2	317.34	378.237	256.443	0.677995	-0.560653	0.177894	1	0.560653	0.749838	0
16838	NUPL1	5143.46	4744.06	5542.85	1.16838	0.224506	0.177992	1	-0.224506	0.749599	0
16897	OCEL1	275.86	332.222	219.497	0.660694	-0.597945	0.17802	1	0.597945	0.749531	0
3664	CLDN15	1150.6	1281.96	1019.25	0.795075	-0.330837	0.178022	1	0.330837	0.749527	0
333	ADAT2	1315.89	1172.44	1459.33	1.24469	0.315792	0.178023	1	-0.315792	0.749523	0
10583	LINC01012	121.063	157.369	84.7565	0.538586	-0.892752	0.178119	1	0.892752	0.749289	0
2540	CACNA1H	2476.8	2701.03	2252.57	0.833964	-0.261942	0.178141	1	0.261942	0.749237	0
6721	FLNC	6422.26	6903.97	5940.56	0.860455	-0.216828	0.17822	1	0.216828	0.749044	0
3650	CLCN2	675.35	769.357	581.342	0.755621	-0.404266	0.178234	1	0.404266	0.74901	0
23085	TBC1D12	956.505	1073.05	839.958	0.782776	-0.353329	0.178309	1	0.353329	0.748826	0
17829	PDCD4-AS1	105.435	71.7821	139.088	1.93763	0.954296	0.178416	1	-0.954296	0.748567	0
19356	RAB13	654.401	562.293	746.509	1.32761	0.408836	0.178452	1	-0.408836	0.748478	0
1564	BAG1	2897.02	3149.21	2644.84	0.839841	-0.251812	0.178476	1	0.251812	0.748419	0
17926	PEA15	6035.2	6491.68	5578.71	0.859363	-0.21866	0.17853	1	0.21866	0.748289	0
16514	NOA1	2408.94	2628.33	2189.54	0.833054	-0.263518	0.178654	1	0.263518	0.747987	0
9182	JUNB	963.446	1080.41	846.478	0.783476	-0.352039	0.17874	1	0.352039	0.747778	0
7993	HCG11	1290.8	1149.43	1432.17	1.24597	0.317275	0.178791	1	-0.317275	0.747655	0
26121	ZNF664	19461.8	18151.7	20771.9	1.14435	0.194527	0.178954	1	-0.194527	0.747257	0
22682	STARD8	188.05	233.752	142.347	0.608967	-0.715564	0.179246	1	0.715564	0.74655	0
7663	GPSM1	3838.66	4152.32	3525	0.848923	-0.236295	0.179308	1	0.236295	0.7464	0
9450	KIAA1279	3138.92	2871.29	3406.56	1.18642	0.246618	0.179312	1	-0.246618	0.746392	0
23311	TEX22	52.8612	76.3836	29.3388	0.384098	-1.38045	0.17933	1	1.38045	0.746346	0
4142	CRLF3	1312.33	1169.68	1454.99	1.24392	0.31489	0.179661	1	-0.31489	0.745546	0
23705	TMEM189	1025.05	903.719	1146.39	1.26852	0.343146	0.179698	1	-0.343146	0.745456	0
8356	HNRNPUL2	1570.97	1409.87	1732.07	1.22853	0.296933	0.179865	1	-0.296933	0.745054	0
22235	SORL1	821.434	715.981	926.888	1.29457	0.372474	0.179954	1	-0.372474	0.744837	0
7870	GUSBP11	1539.97	1698.84	1381.1	0.812962	-0.29874	0.180196	1	0.29874	0.744255	0
12768	LRRC61	1725.75	1897.63	1553.87	0.818849	-0.288331	0.180314	1	0.288331	0.74397	0
9259	KCNG1	1088.76	1214.77	962.746	0.792531	-0.335461	0.18046	1	0.335461	0.743618	0
16551	NOS2	84.2231	114.115	54.3311	0.476107	-1.07064	0.18051	1	1.07064	0.743498	0
23828	TMEM59L	434.001	506.156	361.845	0.714888	-0.484211	0.180667	1	0.484211	0.743122	0
18959	PRPSAP2	3116.3	2851.04	3381.57	1.18608	0.246203	0.18076	1	-0.246203	0.742898	0
13343	MEPCE	6513.21	6997.84	6028.57	0.861491	-0.215093	0.180841	1	0.215093	0.742703	0
16343	NFAT5	2632.51	2865.76	2399.26	0.837215	-0.256331	0.180858	1	0.256331	0.742662	0
13471	MICAL2	742.21	841.14	643.28	0.764772	-0.386899	0.180978	1	0.386899	0.742375	0
25557	ZC3H10	580.892	666.286	495.499	0.743674	-0.427258	0.180988	1	0.427258	0.742349	0
7747	GRSF1	7391.38	6851.51	7931.25	1.15759	0.211125	0.181388	1	-0.211125	0.741392	0
20182	RPL22	2425.84	2206.84	2644.84	1.19847	0.261196	0.181543	1	-0.261196	0.741021	0
12949	MAFA	59.719	84.6661	34.7719	0.410694	-1.28386	0.181593	1	1.28386	0.7409	0
20045	RNF31	2842.67	3089.39	2595.94	0.840274	-0.251068	0.181732	1	0.251068	0.740569	0
7443	GNL3	14747.1	13742.6	15751.7	1.14619	0.196849	0.181782	1	-0.196849	0.74045	0
22485	SPTLC1	3253.53	2979.88	3527.17	1.18366	0.243258	0.181787	1	-0.243258	0.740438	0
5482	EFR3B	841.224	947.892	734.556	0.774936	-0.367851	0.181794	1	0.367851	0.740421	0
23424	THOC2	8723.27	8099.42	9347.12	1.15405	0.206703	0.181824	1	-0.206703	0.740348	0
15872	MUC3A	20.7453	34.9708	6.51973	0.186434	-2.42327	0.181854	1	2.42327	0.740276	0
12335	LOC286059	38.2252	57.9779	18.4726	0.318614	-1.65012	0.181899	1	1.65012	0.74017	0
10154	LINC00173	96.0151	127.919	64.1106	0.50118	-0.9966	0.18192	1	0.9966	0.74012	0
3222	CDK5RAP1	2038.93	2231.69	1846.17	0.827252	-0.273601	0.18197	1	0.273601	0.74	0
7232	GGA1	4250.19	4588.54	3911.84	0.852524	-0.230188	0.182037	1	0.230188	0.73984	0
16586	NPEPPS	5620.02	5194.08	6045.96	1.16401	0.219103	0.182334	1	-0.219103	0.739132	0
13236	MCMBP	8787.32	8160.16	9414.49	1.15371	0.206285	0.182344	1	-0.206285	0.739109	0
9011	IRAK2	302.077	360.751	243.403	0.674712	-0.567657	0.182344	1	0.567657	0.739108	0
18271	PLAC1	276.687	220.868	332.506	1.50545	0.590195	0.182357	1	-0.590195	0.739078	0
2760	CBY1	2255.48	2462.68	2048.28	0.831728	-0.265815	0.182458	1	0.265815	0.738836	0
18057	PHF21A	1539.05	1697	1381.1	0.813844	-0.297176	0.182572	1	0.297176	0.738566	0
25338	WNT6	28.9835	46.0142	11.9528	0.259764	-1.94473	0.182781	1	1.94473	0.738069	0
22158	SNRPC	4323.55	3981.15	4665.95	1.17201	0.228987	0.182797	1	-0.228987	0.738031	0
16085	NAP1L3	1161.36	1030.72	1291.99	1.25349	0.325948	0.182806	1	-0.325948	0.73801	0
15471	MMGT1	4557.48	4200.18	4914.79	1.17014	0.226679	0.18298	1	-0.226679	0.737597	0
18310	PLD3	6495.56	6976.67	6014.45	0.86208	-0.214107	0.183017	1	0.214107	0.737508	0
16777	NUCKS1	48434.9	45319.4	51550.4	1.13749	0.185855	0.183031	1	-0.185855	0.737476	0
9669	KNDC1	133.398	171.173	95.6227	0.558632	-0.840029	0.183278	1	0.840029	0.736889	0
21060	SIGLEC14	13.0503	23.9274	2.17324	0.0908266	-3.46074	0.183294	1	3.46074	0.736851	0
8047	HEATR6	1947.23	1761.42	2133.04	1.21097	0.276167	0.1834	1	-0.276167	0.736601	0
25175	VWCE	65.1132	91.1081	39.1184	0.429362	-1.21973	0.183409	1	1.21973	0.73658	0
15647	MRPL35	2429.77	2211.44	2648.1	1.19745	0.259968	0.183422	1	-0.259968	0.736548	0
21111	SKAP2	2516.44	2292.43	2740.46	1.19544	0.257541	0.18359	1	-0.257541	0.736151	0
22993	TAF15	19361.4	18071.6	20651.2	1.14274	0.192503	0.18365	1	-0.192503	0.736009	0
3783	CMC1	846.438	739.908	952.967	1.28795	0.365079	0.18371	1	-0.365079	0.735867	0
22816	SULF2	3657.52	3956.3	3358.75	0.848961	-0.236229	0.183753	1	0.236229	0.735765	0
20043	RNF25	1823.46	2000.7	1646.23	0.822829	-0.281336	0.183862	1	0.281336	0.735507	0
16351	NFE2L2	2937.92	3189.7	2686.13	0.842124	-0.247895	0.183879	1	0.247895	0.735468	0
5153	DOCK4	1270.11	1131.95	1408.26	1.2441	0.315106	0.184174	1	-0.315106	0.734772	0
20818	SERBP1	35458.5	33163.4	37753.6	1.13841	0.187023	0.184298	1	-0.187023	0.73448	0
8629	ICT1	2238.21	2443.35	2033.07	0.832081	-0.265204	0.184375	1	0.265204	0.734299	0
18020	PGM2	2929.74	2678.95	3180.54	1.18724	0.247606	0.184522	1	-0.247606	0.733952	0
23180	TCEAL8	4542.35	4187.29	4897.4	1.16959	0.225999	0.184562	1	-0.225999	0.733857	0
479	AGFG2	626.469	715.061	537.877	0.752212	-0.410788	0.184568	1	0.410788	0.733844	0
8586	HTT	12478.1	11622.3	13333.9	1.14727	0.198211	0.184611	1	-0.198211	0.733743	0
18161	PIK3R3	3349.06	3070.99	3627.14	1.1811	0.24013	0.184666	1	-0.24013	0.733614	0
23456	TIAM2	231.996	282.527	181.466	0.642295	-0.638692	0.184805	1	0.638692	0.733287	0
16248	NDUFB3	1866.49	1686.88	2046.11	1.21295	0.278524	0.18505	1	-0.278524	0.732711	0
7837	GTPBP1	6582.49	7066.86	6098.12	0.862918	-0.212705	0.185071	1	0.212705	0.732662	0
4005	COX16	757.13	658.003	856.257	1.3013	0.379951	0.185101	1	-0.379951	0.732591	0
20540	SBF2	1571.81	1412.64	1730.99	1.22536	0.293206	0.185326	1	-0.293206	0.732064	0
19566	RASSF2	579.972	664.445	495.499	0.745734	-0.423267	0.185392	1	0.423267	0.731909	0
20695	SDHB	3289.4	3015.77	3563.03	1.18147	0.240578	0.185581	1	-0.240578	0.731466	0
2232	C2	93.0879	124.238	61.9374	0.498537	-1.00423	0.185584	1	1.00423	0.731459	0
1058	ARHGAP18	699.933	605.547	794.32	1.31174	0.391482	0.185609	1	-0.391482	0.731401	0
2114	C18orf54	850.911	744.51	957.313	1.28583	0.3627	0.185703	1	-0.3627	0.731181	0
24660	UBE2D1	1171.31	1040.84	1301.77	1.25069	0.322727	0.185867	1	-0.322727	0.730798	0
24676	UBE2J1	3850.96	3541.25	4160.67	1.17492	0.232557	0.185877	1	-0.232557	0.730775	0
4622	DCAF16	4021.76	3701.38	4342.14	1.17311	0.230342	0.186296	1	-0.230342	0.729795	0
25113	VPS36	2668.64	2435.99	2901.28	1.19101	0.25218	0.186369	1	-0.25218	0.729627	0
1242	ASAP3	716.076	811.69	620.461	0.764406	-0.38759	0.186421	1	0.38759	0.729504	0
7941	HAO2	7.82241	15.6448	0	0	#NAME?	0.186502	1	0	0.729316	0
8913	INHBC	7.82241	15.6448	0	0	#NAME?	0.186502	1	0	0.729316	0
2119	C19orf12	1287.08	1148.51	1425.65	1.2413	0.311848	0.186778	1	-0.311848	0.728674	0
18756	PPTC7	1784.75	1611.42	1958.09	1.21514	0.281118	0.186782	1	-0.281118	0.728665	0
868	ANTXR2	892.513	783.162	1001.86	1.27926	0.355306	0.186825	1	-0.355306	0.728565	0
16404	NIFK-AS1	180.023	136.202	223.844	1.64347	0.716745	0.186834	1	-0.716745	0.728544	0
6879	FRMPD3	182.195	226.39	138.001	0.609572	-0.714132	0.186841	1	0.714132	0.728527	0
23858	TMEM8A	4703.52	5067.08	4339.96	0.856502	-0.223472	0.186866	1	0.223472	0.728471	0
16506	NMT2	1565.25	1407.11	1723.38	1.22476	0.292502	0.186962	1	-0.292502	0.728246	0
2790	CCDC120	983.431	1099.74	867.124	0.788481	-0.342852	0.187021	1	0.342852	0.728109	0
26351	ZSWIM8	3760.8	4063.97	3457.63	0.8508	-0.233108	0.18708	1	0.233108	0.727973	0
22554	SRSF3	17191.3	16047	18335.6	1.14262	0.192348	0.187238	1	-0.192348	0.727605	0
24370	TSPAN12	1317.64	1177.04	1458.25	1.23891	0.309067	0.18726	1	-0.309067	0.727555	0
22729	STK38L	2435.62	2218.8	2652.44	1.19544	0.257539	0.187279	1	-0.257539	0.727512	0
18858	PRKAG2	1125.15	998.508	1251.79	1.25366	0.326144	0.187419	1	-0.326144	0.727186	0
4117	CREG1	2511.26	2289.67	2732.85	1.19356	0.25527	0.187721	1	-0.25527	0.726488	0
13102	MAPK6	2536.81	2313.59	2760.02	1.19296	0.254542	0.187847	1	-0.254542	0.726196	0
23563	TMA16	1419.37	1271.83	1566.91	1.23201	0.301012	0.188099	1	-0.301012	0.725613	0
21894	SNORD110	114.466	80.0647	148.867	1.85933	0.894787	0.188217	1	-0.894787	0.725342	0
9345	KCTD12	16542.5	15441.4	17643.5	1.1426	0.192326	0.188414	1	-0.192326	0.724886	0
159	ACE	178.265	221.788	134.741	0.607521	-0.718995	0.188537	1	0.718995	0.724604	0
16249	NDUFB4	3021.73	2767.29	3276.16	1.18389	0.243531	0.188659	1	-0.243531	0.724322	0
25422	XRCC6	20377.9	19039.8	21716.1	1.14057	0.189752	0.18869	1	-0.189752	0.72425	0
16526	NOL11	4343.2	4004.16	4682.25	1.16935	0.225704	0.188778	1	-0.225704	0.724049	0
2841	CCDC174	1468.89	1619.7	1318.07	0.813775	-0.297298	0.188942	1	0.297298	0.723671	0
25410	XPO1	23495.7	21965.3	25026	1.13934	0.188197	0.189008	1	-0.188197	0.723519	0
20812	SEPT7P2	254.743	307.375	202.112	0.657541	-0.604847	0.189319	1	0.604847	0.722806	0
25347	WRB	2607.88	2380.77	2834.99	1.19079	0.251915	0.18936	1	-0.251915	0.722711	0
18118	PIF1	530.267	450.939	609.594	1.35183	0.434917	0.189496	1	-0.434917	0.722399	0
24110	TPT1	24552.3	22958.3	26146.3	1.13886	0.187588	0.189499	1	-0.187588	0.722393	0
15763	MSX2	1643.79	1806.52	1481.06	0.819845	-0.286576	0.189523	1	0.286576	0.722338	0
1918	BUB1B	4078.16	3756.6	4399.73	1.1712	0.227988	0.189634	1	-0.227988	0.722084	0
24484	TTLL5	2187.87	2387.22	1988.52	0.832986	-0.263637	0.18971	1	0.263637	0.72191	0
13210	MCCC2	5583.86	5167.39	6000.32	1.16119	0.215603	0.189872	1	-0.215603	0.72154	0
25031	VAX1	171.867	214.426	129.308	0.603042	-0.72967	0.189922	1	0.72967	0.721425	0
4480	CYP1B1	316.825	257.679	375.971	1.45906	0.545043	0.189931	1	-0.545043	0.721405	0
7414	GNAS	44069.7	46867.3	41272	0.880615	-0.183417	0.189968	1	0.183417	0.721318	0
21637	SMG9	2049.13	2239.05	1859.21	0.830356	-0.268198	0.190137	1	0.268198	0.720934	0
9359	KCTD5	3151.33	3413.33	2889.33	0.846482	-0.240448	0.190198	1	0.240448	0.720794	0
16512	NNT	5141.54	4753.27	5529.82	1.16337	0.218312	0.190294	1	-0.218312	0.720575	0
25081	VMA21	4483.35	4136.68	4830.03	1.16761	0.22356	0.190403	1	-0.22356	0.720327	0
10445	LINC00693	428.689	498.794	358.585	0.718904	-0.476129	0.190449	1	0.476129	0.720221	0
8972	IPO5	24035.6	22477	25594.3	1.13869	0.187371	0.190465	1	-0.187371	0.720185	0
16029	N6AMT2	684.798	592.663	776.934	1.31092	0.390581	0.190497	1	-0.390581	0.720113	0
25220	WDR17	681.788	589.902	773.674	1.31153	0.391251	0.19052	1	-0.391251	0.72006	0
22655	STAG2	18368.1	17159.6	19576.6	1.14085	0.190111	0.190557	1	-0.190111	0.719976	0
8049	HEBP1	1343.11	1201.89	1484.32	1.23499	0.304501	0.191032	1	-0.304501	0.718893	0
8042	HEATR1	14734.3	13751.8	15716.9	1.1429	0.192695	0.191201	1	-0.192695	0.71851	0
21352	SLC35A4	6979.17	6476.96	7481.39	1.15508	0.207989	0.191321	1	-0.207989	0.718238	0
818	ANKRD42	771.604	870.589	672.619	0.772602	-0.372203	0.19133	1	0.372203	0.718217	0
24625	TYW1B	96.5584	127.919	65.1973	0.509674	-0.972352	0.191387	1	0.972352	0.718086	0
16665	NR4A1	943.415	1055.57	831.265	0.787507	-0.344636	0.191507	1	0.344636	0.717815	0
1492	AUTS2	3596.17	3306.58	3885.76	1.17516	0.232856	0.191528	1	-0.232856	0.717768	0
4987	DLG5-AS1	63.1895	88.3473	38.0317	0.43048	-1.21598	0.191759	1	1.21598	0.717244	0
17851	PDE4C	63.1895	88.3473	38.0317	0.43048	-1.21598	0.191759	1	1.21598	0.717244	0
22829	SULT4A1	1338.18	1478.9	1197.46	0.809696	-0.304548	0.191777	1	0.304548	0.717204	0
19510	RAP1GDS1	1947.44	1765.1	2129.78	1.2066	0.270949	0.191814	1	-0.270949	0.717121	0
12939	MAD1L1	2547.25	2769.13	2325.37	0.839746	-0.251975	0.192052	1	0.251975	0.716581	0
5372	E2F2	2068.03	2258.38	1877.68	0.83143	-0.266334	0.192093	1	0.266334	0.716488	0
22431	SPNS2	117.215	151.847	82.5832	0.543859	-0.878697	0.192199	1	0.878697	0.716248	0
25992	ZNF512	3670.26	3376.52	3963.99	1.17399	0.231417	0.192395	1	-0.231417	0.715806	0
4073	CPSF4	3116.25	3374.68	2857.81	0.84684	-0.239839	0.192453	1	0.239839	0.715675	0
17790	PCNA	11953	11144.6	12761.3	1.14506	0.195423	0.192526	1	-0.195423	0.715511	0
11069	LMO7	1681.05	1845.17	1516.92	0.822105	-0.282605	0.19267	1	0.282605	0.715187	0
19075	PSIP1	8241.19	7662.28	8820.1	1.15111	0.203021	0.192676	1	-0.203021	0.715173	0
5261	DSCC1	2651.33	2423.11	2879.55	1.18837	0.248983	0.192734	1	-0.248983	0.715041	0
17407	OSER1	1820.79	1994.26	1647.32	0.826032	-0.275731	0.192954	1	0.275731	0.714547	0
19640	RBM8A	2040.6	1852.53	2228.66	1.20303	0.266678	0.192983	1	-0.266678	0.714482	0
20876	SESN1	2557.63	2335.68	2779.58	1.19005	0.251022	0.193109	1	-0.251022	0.714198	0
9110	ITM2B	6087.97	5643.18	6532.77	1.15764	0.211185	0.193167	1	-0.211185	0.714066	0
16148	NCAM1	1969.43	1786.27	2152.6	1.20508	0.269127	0.193388	1	-0.269127	0.71357	0
9018	IRF2BP2	9454.55	10107.5	8801.63	0.870804	-0.19958	0.19343	1	0.19958	0.713476	0
8342	HNRNPDL	18189.1	16999.5	19378.8	1.13996	0.188988	0.193456	1	-0.188988	0.713417	0
24245	TRIM59	1807.58	1635.34	1979.82	1.21065	0.275777	0.193619	1	-0.275777	0.713052	0
4434	CXorf40A	477.001	403.084	550.917	1.36675	0.450753	0.193649	1	-0.450753	0.712984	0
509	AHCTF1	934.492	823.654	1045.33	1.26914	0.343847	0.193757	1	-0.343847	0.712742	0
23514	TLCD2	460.384	532.844	387.924	0.728024	-0.457941	0.19395	1	0.457941	0.71231	0
6310	FAM76A	906.327	1015.07	797.58	0.785736	-0.347883	0.193991	1	0.347883	0.712217	0
18762	PQLC2	1180.71	1309.56	1051.85	0.803206	-0.316159	0.194053	1	0.316159	0.712079	0
3567	CHRNB4	20.2851	34.0505	6.51973	0.191472	-2.38479	0.1941	1	2.38479	0.711976	0
384	ADGRL2	5811.9	5385.5	6238.29	1.15835	0.21207	0.194438	1	-0.21207	0.711218	0
8914	INHBE	157.608	197.861	117.355	0.593119	-0.753607	0.194505	1	0.753607	0.711069	0
1526	B3GLCT	1652.22	1490.86	1813.57	1.21646	0.282688	0.194669	1	-0.282688	0.710704	0
18198	PITPNB	8760.82	8152.8	9368.85	1.14916	0.200577	0.194898	1	-0.200577	0.710193	0
1582	BAK1	545.977	625.793	466.16	0.744912	-0.424859	0.194929	1	0.424859	0.710123	0
3970	COPS2	4207.57	3881.76	4533.38	1.16787	0.223878	0.195051	1	-0.223878	0.709852	0
4907	DHX35	1156.55	1029.8	1283.3	1.24617	0.317497	0.195082	1	-0.317497	0.709783	0
26062	ZNF585A	699.893	792.364	607.421	0.766593	-0.383467	0.195218	1	0.383467	0.70948	0
8509	HSDL2	4075.82	3758.44	4393.21	1.16889	0.225141	0.195273	1	-0.225141	0.709357	0
17705	PCDH18	281.078	226.39	335.766	1.48313	0.568647	0.195591	1	-0.568647	0.708652	0
20710	SEC11C	2814.01	2576.79	3051.23	1.18412	0.243814	0.195612	1	-0.243814	0.708605	0
18655	PPM1D	2880.96	3122.52	2639.4	0.845279	-0.242501	0.195676	1	0.242501	0.708463	0
13333	MEIS3	165.009	206.144	123.875	0.600915	-0.734767	0.195707	1	0.734767	0.708394	0
2974	CCNC	4378.83	4042.81	4714.85	1.16623	0.221854	0.195754	1	-0.221854	0.70829	0
24607	TXNL1	2779.44	2544.59	3014.29	1.18459	0.244386	0.195896	1	-0.244386	0.707974	0
23615	TMEM11	2189.58	2386.3	1992.86	0.835128	-0.25993	0.195921	1	0.25993	0.70792	0
10086	LHX9	71.0508	97.5501	44.5515	0.456703	-1.13067	0.195989	1	1.13067	0.707769	0
10738	LINC01232	74.9986	47.8548	102.142	2.13442	1.09385	0.196145	1	-1.09385	0.707422	0
13480	MID1	2850.05	2610.85	3089.26	1.18324	0.242746	0.196213	1	-0.242746	0.707272	0
13165	MATR3	22983.3	21508.9	24457.7	1.1371	0.185355	0.196266	1	-0.185355	0.707155	0
5729	EPC2	1743.36	1576.45	1910.28	1.21176	0.277108	0.196291	1	-0.277108	0.7071	0
21012	SHARPIN	1733.19	1899.47	1566.91	0.82492	-0.277674	0.196393	1	0.277674	0.706873	0
614	ALDH4A1	845.185	741.749	948.62	1.2789	0.3549	0.196514	1	-0.3549	0.706607	0
906	AP2A1	6719.84	7200.3	6239.38	0.866544	-0.206655	0.196589	1	0.206655	0.706441	0
24120	TRA2A	5832.26	5406.67	6257.85	1.15743	0.210928	0.196613	1	-0.210928	0.706388	0
8275	HM13	7665.74	8204.33	7127.15	0.868706	-0.203061	0.196629	1	0.203061	0.706353	0
6142	FAM188A	2967.75	2721.28	3214.23	1.18114	0.240186	0.196683	1	-0.240186	0.706234	0
25255	WDR62	4795.89	5157.27	4434.5	0.859854	-0.217836	0.19669	1	0.217836	0.706217	0
20326	RRM2	9739.2	9074	10404.4	1.14662	0.197383	0.196903	1	-0.197383	0.705748	0
11381	LOC100507053	31.4506	48.775	14.1261	0.289617	-1.78778	0.196935	1	1.78778	0.705678	0
5441	EEF1D	7492.99	6965.63	8020.35	1.15142	0.203412	0.197075	1	-0.203412	0.705368	0
26010	ZNF530	581.142	663.525	498.759	0.751681	-0.411807	0.197222	1	0.411807	0.705044	0
1855	BRK1	5520.68	5114.94	5926.43	1.15865	0.212447	0.197249	1	-0.212447	0.704985	0
4832	DEPDC1B	2082.03	1893.02	2271.04	1.19969	0.262659	0.197259	1	-0.262659	0.704963	0
20674	SDC2	3051.88	2800.42	3303.33	1.17958	0.238275	0.197359	1	-0.238275	0.704743	0
9044	ISG20	64.193	89.2675	39.1184	0.438215	-1.19029	0.197376	1	1.19029	0.704705	0
6933	FUT1	47.5501	69.0213	26.0789	0.377839	-1.40416	0.197394	1	1.40416	0.704667	0
3636	CKMT2-AS1	291.112	235.593	346.632	1.47132	0.557111	0.197505	1	-0.557111	0.704423	0
13184	MBIP	1303.35	1166.92	1439.77	1.23382	0.303136	0.197516	1	-0.303136	0.704398	0
21564	SLMO2	3299.31	3032.34	3566.29	1.17609	0.233995	0.197617	1	-0.233995	0.704175	0
25371	XAB2	4172.83	4494.67	3850.99	0.85679	-0.222986	0.197669	1	0.222986	0.704062	0
485	AGO1	3820.74	3521.01	4120.47	1.17025	0.22682	0.197686	1	-0.22682	0.704025	0
3881	COCH	1579.97	1424.6	1735.33	1.21812	0.284657	0.197765	1	-0.284657	0.703851	0
21018	SHC4	9.69642	0.920284	18.4726	20.0727	4.32716	0.197877	1	-4.32716	0.703605	0
23372	TGFBR3	2188.66	2384.46	1992.86	0.835773	-0.258817	0.197896	1	0.258817	0.703564	0
13015	MALT1	987.048	873.349	1100.75	1.26037	0.333852	0.197941	1	-0.333852	0.703464	0
12769	LRRC63	25.136	40.4925	9.77959	0.241516	-2.04981	0.197943	1	2.04981	0.703461	0
16589	NPFFR2	25.136	40.4925	9.77959	0.241516	-2.04981	0.197943	1	2.04981	0.703461	0
6739	FMNL2	2794.86	2560.23	3029.5	1.18329	0.242806	0.198205	1	-0.242806	0.702885	0
24802	UHRF1BP1L	1822.47	1650.99	1993.95	1.20773	0.272298	0.198218	1	-0.272298	0.702856	0
21446	SLC4A7	2026.38	1841.49	2211.27	1.20081	0.264006	0.19837	1	-0.264006	0.702523	0
9491	KIF17	345.73	406.765	284.695	0.699899	-0.514781	0.198379	1	0.514781	0.702505	0
22290	SPAG1	872.248	977.342	767.155	0.78494	-0.349346	0.198582	1	0.349346	0.702061	0
9434	KIAA0922	1982.52	2164.51	1800.53	0.831843	-0.265616	0.198629	1	0.265616	0.701958	0
1993	C11orf95	2938.11	2694.59	3181.63	1.18075	0.239698	0.19865	1	-0.239698	0.701912	0
16228	NDUFA5	2103.02	1913.27	2292.77	1.19835	0.261051	0.198766	1	-0.261051	0.701659	0
4913	DHX58	18.3614	31.2897	5.43311	0.173639	-2.52584	0.198914	1	2.52584	0.701336	0
5004	DLL4	62.7294	87.427	38.0317	0.435012	-1.20087	0.198974	1	1.20087	0.701204	0
20628	SCML2	2953.62	2709.32	3197.93	1.18034	0.239208	0.199015	1	-0.239208	0.701114	0
17630	PARP6	2771.08	3003.81	2538.35	0.845043	-0.242903	0.199118	1	0.242903	0.700888	0
20224	RPL6	1007.58	892.675	1122.48	1.25743	0.330482	0.19913	1	-0.330482	0.700863	0
5392	EBLN3	2559.39	2340.28	2778.49	1.18725	0.247619	0.199143	1	-0.247619	0.700835	0
4158	CRTC2	3286.09	3551.38	3020.81	0.850602	-0.233444	0.199218	1	0.233444	0.700671	0
15450	MLLT11	1578.42	1423.68	1733.16	1.21738	0.283781	0.199287	1	-0.283781	0.70052	0
18213	PJA2	5340.23	4947.45	5733.01	1.15878	0.21261	0.199313	1	-0.21261	0.700464	0
12868	LY6E	4962.59	4593.14	5332.05	1.16087	0.21521	0.199363	1	-0.21521	0.700355	0
5296	DTX4	12.5902	23.0071	2.17324	0.0944596	-3.40416	0.199404	1	3.40416	0.700267	0
6134	FAM183B	12.5902	23.0071	2.17324	0.0944596	-3.40416	0.199404	1	3.40416	0.700267	0
9049	ISLR2	12.5902	23.0071	2.17324	0.0944596	-3.40416	0.199404	1	3.40416	0.700267	0
25535	ZBTB41	1219.6	1089.62	1349.58	1.23859	0.308694	0.199467	1	-0.308694	0.70013	0
24581	TVP23C	51.6697	29.4491	73.8902	2.50908	1.32716	0.199486	1	-1.32716	0.700088	0
24128	TRAF3	3822.47	4121.03	3523.91	0.855104	-0.225827	0.199745	1	0.225827	0.699525	0
24536	TUBA1C	5500.45	5098.37	5902.53	1.15773	0.211296	0.199953	1	-0.211296	0.699073	0
18995	PRR5	1133.29	1257.11	1009.47	0.803011	-0.316509	0.199973	1	0.316509	0.699028	0
15643	MRPL30	3816.1	3518.25	4113.95	1.16932	0.225667	0.200086	1	-0.225667	0.698783	0
13429	MGAT4B	6770.22	7250	6290.45	0.867649	-0.204817	0.200133	1	0.204817	0.698682	0
24452	TTC37	7600.86	7070.54	8131.19	1.15001	0.201645	0.200173	1	-0.201645	0.698595	0
9942	LBHD1	164.549	205.223	123.875	0.60361	-0.728312	0.200271	1	0.728312	0.698381	0
9617	KLHL36	2111.93	2301.63	1922.23	0.835162	-0.259873	0.200473	1	0.259873	0.697944	0
6022	FAM117A	1092.19	1212.93	971.439	0.8009	-0.320306	0.200482	1	0.320306	0.697925	0
1164	ARL6IP5	4754.67	4398.96	5110.38	1.16173	0.216269	0.200505	1	-0.216269	0.697875	0
20724	SEC22C	4179.68	3859.67	4499.7	1.16582	0.22135	0.200716	1	-0.22135	0.697419	0
16177	NCL	68142	63960.7	72323.3	1.13075	0.177276	0.200747	1	-0.177276	0.697351	0
2069	C16orf74	245.962	296.331	195.592	0.660044	-0.599366	0.200762	1	0.599366	0.697318	0
9499	KIF20B	3355.26	3086.63	3623.88	1.17406	0.231502	0.200775	1	-0.231502	0.697289	0
17396	OSBPL11	3156.91	2900.73	3413.08	1.17662	0.234655	0.200776	1	-0.234655	0.697288	0
9289	KCNJ4	169.483	210.745	128.221	0.608419	-0.716863	0.200871	1	0.716863	0.697083	0
415	ADORA2B	521.069	444.497	597.642	1.34453	0.427107	0.200918	1	-0.427107	0.69698	0
25624	ZEB2	1548.5	1700.68	1396.31	0.821027	-0.284498	0.201101	1	0.284498	0.696585	0
9658	KLRG1	97.1017	127.919	66.2839	0.518169	-0.948506	0.201113	1	0.948506	0.69656	0
12443	LOC407835	710.388	802.488	618.287	0.770464	-0.376201	0.201147	1	0.376201	0.696486	0
22901	SYN1	66.66	92.0284	41.2916	0.448683	-1.15623	0.20122	1	1.15623	0.696329	0
16284	NEDD9	85.3098	114.115	56.5043	0.495151	-1.01406	0.201358	1	1.01406	0.696031	0
15698	MRPS36	568.232	487.75	648.713	1.33001	0.411437	0.201367	1	-0.411437	0.696013	0
15883	MUS81	2527.3	2743.37	2311.24	0.842484	-0.247278	0.201375	1	0.247278	0.695994	0
22354	SPATA5L1	1116.48	1238.7	994.258	0.802661	-0.317137	0.201452	1	0.317137	0.695827	0
19904	RING1	3251.01	3512.72	2989.29	0.850991	-0.232785	0.201563	1	0.232785	0.695589	0
20886	SETD4	1394.41	1535.95	1252.87	0.815698	-0.293893	0.201647	1	0.293893	0.695408	0
10080	LHX4	231.159	279.766	182.552	0.652517	-0.615912	0.201734	1	0.615912	0.695221	0
6922	FUBP1	11970.6	11177.8	12763.5	1.14186	0.191386	0.201816	1	-0.191386	0.695045	0
9025	IRF8	459.004	530.084	387.924	0.731816	-0.450447	0.201947	1	0.450447	0.694763	0
827	ANKRD54	2268.1	2467.28	2068.93	0.838545	-0.25404	0.201948	1	0.25404	0.694761	0
16094	NAPRT	908.96	1015.99	801.926	0.789303	-0.341349	0.20202	1	0.341349	0.694606	0
13413	MFSD4	56.2268	33.1302	79.3233	2.39429	1.2596	0.2021	1	-1.2596	0.694433	0
26025	ZNF552	359.612	421.49	297.734	0.706385	-0.501474	0.202178	1	0.501474	0.694266	0
16082	NANS	4684.7	5034.87	4334.53	0.860902	-0.216079	0.202196	1	0.216079	0.694227	0
17463	OXCT1	3361.19	3093.07	3629.31	1.17337	0.230656	0.202254	1	-0.230656	0.694103	0
6531	FECH	2267.71	2068.8	2466.63	1.1923	0.253748	0.202298	1	-0.253748	0.694008	0
6663	FLCN	2796	3028.65	2563.34	0.846362	-0.240652	0.202337	1	0.240652	0.693926	0
20225	RPL7	354.873	293.571	416.176	1.41763	0.503486	0.202433	1	-0.503486	0.693718	0
7918	H6PD	1271.57	1404.35	1138.78	0.810892	-0.302418	0.202607	1	0.302418	0.693346	0
23405	THBD	65.1964	90.1878	40.205	0.445792	-1.16556	0.202959	1	1.16556	0.692591	0
16236	NDUFAF2	691.111	781.321	600.902	0.769084	-0.378787	0.203017	1	0.378787	0.692468	0
25829	ZNF271P	5099.57	4724.74	5474.4	1.15867	0.212466	0.203064	1	-0.212466	0.692368	0
5506	EHBP1L1	335.402	394.802	276.002	0.699089	-0.516451	0.203118	1	0.516451	0.692252	0
24146	TRAP1	15964.1	14933.4	16994.8	1.13803	0.186542	0.203148	1	-0.186542	0.692187	0
12815	LSM10	2082.32	1895.78	2268.87	1.19679	0.259176	0.203257	1	-0.259176	0.691954	0
16674	NRAS	9069.85	8454.65	9685.05	1.14553	0.196015	0.203484	1	-0.196015	0.691471	0
18393	PLXNB3	58.3386	81.9053	34.7719	0.424538	-1.23604	0.203666	1	1.23604	0.691081	0
20178	RPL19P12	506.478	431.613	581.342	1.34691	0.429649	0.203686	1	-0.429649	0.691038	0
6174	FAM208B	8988.19	8378.26	9598.12	1.1456	0.196101	0.203741	1	-0.196101	0.690922	0
16515	NOB1	2647.36	2424.95	2869.77	1.18343	0.242979	0.203863	1	-0.242979	0.690662	0
9067	ITGA1	520.526	444.497	596.555	1.34209	0.424481	0.203908	1	-0.424481	0.690565	0
23037	TARDBP	10378.3	9685.07	11071.6	1.14316	0.193027	0.204023	1	-0.193027	0.690321	0
15793	MTERF3	1376.35	1236.86	1515.84	1.22555	0.29343	0.204033	1	-0.29343	0.690301	0
858	ANOS1	7.06304	0	14.1261	Inf	Inf	0.204211	1	0	0.68992	0
2999	CCNYL2	7.06304	0	14.1261	Inf	Inf	0.204211	1	0	0.68992	0
4653	DCN	7.06304	0	14.1261	Inf	Inf	0.204211	1	0	0.68992	0
7335	GLIPR1L1	7.06304	0	14.1261	Inf	Inf	0.204211	1	0	0.68992	0
19173	PTGER4P2-CDK2AP2P2	7.06304	0	14.1261	Inf	Inf	0.204211	1	0	0.68992	0
22069	SNORD45B	34.3615	16.5651	52.1578	3.14865	1.65474	0.204244	1	-1.65474	0.68985	0
3647	CLCC1	3557.92	3278.97	3836.86	1.17014	0.226682	0.204596	1	-0.226682	0.689102	0
3509	CHIC1	378.956	315.657	442.255	1.40106	0.486518	0.204645	1	-0.486518	0.688999	0
17462	OXA1L	4944.2	4580.25	5308.14	1.15892	0.21278	0.204776	1	-0.21278	0.68872	0
5845	ESD	5148.03	4771.67	5524.38	1.15775	0.211318	0.204796	1	-0.211318	0.688678	0
19876	RHPN1	1918.29	2093.65	1742.94	0.832491	-0.264494	0.204805	1	0.264494	0.68866	0
1631	BCCIP	8658.56	8069.97	9247.15	1.14587	0.196445	0.204863	1	-0.196445	0.688537	0
25730	ZNF101	764.912	860.465	669.359	0.777903	-0.362338	0.204928	1	0.362338	0.688398	0
24435	TTC23	1211.95	1084.09	1339.8	1.23587	0.305531	0.205099	1	-0.305531	0.688037	0
19114	PSMD4	4109.31	4421.96	3796.65	0.85859	-0.219959	0.205166	1	0.219959	0.687895	0
2991	CCNL1	2826.85	3059.94	2593.76	0.847651	-0.238458	0.205288	1	0.238458	0.687637	0
24226	TRIM46	82.3826	110.434	54.3311	0.491977	-1.02334	0.205478	1	1.02334	0.687234	0
18741	PPP4R2	1123.73	1002.19	1245.27	1.24255	0.313301	0.205626	1	-0.313301	0.686923	0
1438	ATP6V1B1-AS1	110.829	78.2241	143.434	1.83363	0.874701	0.205651	1	-0.874701	0.686869	0
1709	BHLHE22	23.2123	37.7316	8.69297	0.230389	-2.11785	0.20568	1	2.11785	0.686809	0
15412	MIS18A	4748.31	4397.12	5099.51	1.15974	0.213802	0.205797	1	-0.213802	0.68656	0
19254	PTS	1830.25	1661.11	1999.38	1.20364	0.267405	0.205843	1	-0.267405	0.686464	0
9628	KLHL8	2747.45	2519.74	2975.17	1.18075	0.239698	0.205894	1	-0.239698	0.686357	0
8744	IGFBP7	50.1229	28.5288	71.717	2.51385	1.3299	0.205989	1	-1.3299	0.686156	0
18536	POMGNT1	3579.36	3300.14	3858.59	1.16922	0.225548	0.206298	1	-0.225548	0.685505	0
2588	CALM2	8215.7	7655.84	8775.55	1.14626	0.196929	0.206538	1	-0.196929	0.685001	0
24965	USP44	295.043	240.194	349.892	1.45671	0.542709	0.206547	1	-0.542709	0.68498	0
10039	LGALS1	262.311	313.817	210.805	0.671744	-0.574017	0.206626	1	0.574017	0.684814	0
16028	N6AMT1	360.351	299.092	421.609	1.40963	0.495315	0.206735	1	-0.495315	0.684586	0
7097	GARNL3	340.879	400.324	281.435	0.703019	-0.508365	0.206942	1	0.508365	0.684151	0
6926	FUK	1221.14	1349.14	1093.14	0.810252	-0.303557	0.207156	1	0.303557	0.683703	0
15889	MVB12B	1372.75	1511.11	1234.4	0.816886	-0.291793	0.207229	1	0.291793	0.683549	0
697	AMMECR1	2101.22	1915.11	2287.34	1.19436	0.256241	0.207284	1	-0.256241	0.683434	0
4721	DDX26B	1046	930.407	1161.6	1.24848	0.320177	0.207347	1	-0.320177	0.683303	0
9138	JADE1	3167.51	3420.7	2914.32	0.851967	-0.231131	0.207432	1	0.231131	0.683125	0
5477	EFNA5	1905.34	1731.97	2078.71	1.20019	0.263268	0.207593	1	-0.263268	0.682788	0
6767	FNIP2	1557.64	1407.11	1708.17	1.21395	0.279711	0.207708	1	-0.279711	0.682546	0
6527	FDX1	1266.51	1135.63	1397.39	1.2305	0.299246	0.207723	1	-0.299246	0.682516	0
5228	DPYSL2	1264.51	1133.79	1395.22	1.23058	0.299341	0.207823	1	-0.299341	0.682306	0
2491	C9orf89	975.443	1085.94	864.95	0.796503	-0.328248	0.207894	1	0.328248	0.682157	0
24692	UBE2QL1	226.769	274.245	179.292	0.653769	-0.613148	0.207903	1	0.613148	0.68214	0
9869	L3HYPDH	697.132	786.843	607.421	0.771973	-0.373378	0.207972	1	0.373378	0.681996	0
19207	PTPMT1	2370.19	2167.27	2573.12	1.18726	0.24764	0.208041	1	-0.24764	0.681851	0
25862	ZNF319	917.991	1024.28	811.706	0.792468	-0.335575	0.208083	1	0.335575	0.681764	0
8024	HDAC4	895.704	1000.35	791.06	0.790785	-0.338643	0.208133	1	0.338643	0.681659	0
1699	BEX5	139.962	176.695	103.229	0.584223	-0.775409	0.208196	1	0.775409	0.681527	0
22801	SUCLA2	1999.5	1820.32	2178.68	1.19686	0.259258	0.20829	1	-0.259258	0.681332	0
7238	GGH	3589.78	3311.18	3868.37	1.16828	0.22438	0.208381	1	-0.22438	0.681142	0
1408	ATP5F1	4160.2	3846.79	4473.62	1.16295	0.217789	0.208469	1	-0.217789	0.680958	0
841	ANKS3	1352.47	1489.02	1215.93	0.816597	-0.292303	0.208673	1	0.292303	0.680533	0
24943	USP27X-AS1	113.839	80.985	146.694	1.81137	0.857082	0.208704	1	-0.857082	0.68047	0
17567	PALM3	341.745	282.527	400.963	1.4192	0.50508	0.208722	1	-0.50508	0.680432	0
20803	2018-09-02	23422.6	21962.6	24882.5	1.13295	0.180086	0.20885	1	-0.180086	0.680166	0
26349	ZSWIM6	2115.19	2301.63	1928.75	0.837994	-0.254988	0.20888	1	0.254988	0.680104	0
20295	RPS6KA6	1052.48	936.849	1168.12	1.24686	0.318297	0.20902	1	-0.318297	0.679813	0
2173	C1RL-AS1	7.36227	14.7245	0	0	#NAME?	0.20913	1	0	0.679583	0
18464	PODXL	1680.54	1838.73	1522.36	0.82794	-0.272401	0.209292	1	0.272401	0.679248	0
24478	TTLL11	521.933	597.264	446.601	0.747745	-0.419382	0.209385	1	0.419382	0.679055	0
16098	NARFL	2137.02	2324.64	1949.4	0.838582	-0.253977	0.209399	1	0.253977	0.679025	0
19464	RADIL	1690.95	1849.77	1532.14	0.828284	-0.271802	0.209437	1	0.271802	0.678946	0
5454	EFCAB12	24.6759	39.5722	9.77959	0.247133	-2.01664	0.209666	1	2.01664	0.678472	0
23660	TMEM151A	24.6759	39.5722	9.77959	0.247133	-2.01664	0.209666	1	2.01664	0.678472	0
19351	RAB11FIP2	1969.39	1792.71	2146.08	1.19711	0.259557	0.209731	1	-0.259557	0.678336	0
18652	PPL	91.2473	120.557	61.9374	0.51376	-0.960835	0.209805	1	0.960835	0.678184	0
20138	RPA1	14219.3	13307.3	15131.2	1.13706	0.185308	0.210001	1	-0.185308	0.677778	0
9513	KIF3A	2839.44	2608.08	3070.79	1.17741	0.23562	0.210089	1	-0.23562	0.677596	0
2265	C22orf39	1563.58	1413.56	1713.6	1.21226	0.277703	0.21045	1	-0.277703	0.67685	0
[truncated: 24,370 more rows]

## Sheet: GFOLD
#GeneSymbol	GeneName	GFOLD(0.01)	E-FDR	log2fdc	1stRPKM	2ndRPKM
A1BG	A1BG	0	1	-0.0454882	4.44085	4.12866
BEND2	BEND2	-13.3511	1	-13.8197	1417.77	0.0919611
PCDHAC2	PCDHAC2	-5.40632	1	-8.15007	0.483737	0
A2M	A2M	0	1	-0.909754	0.0486782	0.0237423
A2M-AS1	A2M-AS1	0	1	0.0820257	0.0906206	0.0918427
A2ML1	A2ML1	0	1	0.608572	0.0123182	0.0187265
A2MP1	A2MP1	0	1	0.14914	0	0
A3GALT2	A3GALT2	0	1	0.734102	0.0092253	0.0196344
A4GALT	A4GALT	0	1	-0.265898	1.43908	1.14736
A4GNT	A4GNT	0	1	-0.85086	0.0053289	0
A73_1	NA	0	1	0.14914	0	0
AA06	AA06	0	1	0.14914	0	0
AAAS	AAAS	0	1	-0.00591596	27.2695	26.0615
CLEC17A	CLEC17A	-4.6294	1	-7.38224	0.780448	0
AACSP1	AACSP1	0	1	0.227142	0.0738321	0.083191
AADAC	AADAC	0	1	0.14914	0	0
AADACL2	AADACL2	0	1	0.14914	0	0
AADACL2-AS1	AADACL2-AS1	0	1	0.14914	0	0
AADACL3	AADACL3	0	1	0.734102	0.0209774	0.0347251
AADACL4	AADACL4	0	1	1.7341	0	0.012753
AADACP1	AADACP1	0	1	0.14914	0	0
AADAT	AADAT	0	1	0.117249	4.51565	4.70023
LPA	LPA	-4.47054	1	-7.2259	0.239973	0
NIPBL	NIPBL	-4.29253	1	-4.33051	163.494	7.79737
AAK1	AAK1	0	1	0.0435298	1.58394	1.56655
KRT7	KRT7	-4.20949	1	-5.27101	2.60612	0.0590071
AAMP	AAMP	0	1	0.00183973	117.256	112.668
AANAT	AANAT	0	1	-0.693319	0.22397	0.130853
AAR2	AAR2	0	1	-0.0436445	20.189	18.7966
AARD	AARD	0	1	-0.118144	0.71336	0.629796
DCAF12L2	DCAF12L2	-3.8548	1	-4.42023	2.66893	0.115925
SERPINA13P	SERPINA13P	-3.78127	1	-6.5513	0.56581	0
AARSD1	AARSD1	0	1	0.0315582	23.3308	22.8839
VCAM1	VCAM1	-3.61533	1	-6.39002	0.271074	0
MMD2	MMD2	-3.56657	1	-6.34271	0.293787	0
RBMY1A3P	RBMY1A3P	-3.44593	1	-5.2259	1.81235	0.0235199
AATBC	AATBC	0	1	-0.00840133	0.176517	0.168184
PDE1C	PDE1C	-3.42784	1	-6.20841	0.110692	0
GAGE12C	GAGE12C	-3.37217	1	-6.15464	0.217531	0
AATK-AS1	AATK-AS1	0	1	-0.80195	0.167565	0.0891579
ABALON	ABALON	0	1	0.114347	6.23876	6.48072
GAGE12D	GAGE12D	-3.37217	1	-6.15464	0.209722	0
ABCA1	ABCA1	0	1	-0.0321004	0.257909	0.241942
GAGE12E	GAGE12E	-3.37217	1	-6.15464	0.217531	0
ABCA11P	ABCA11P	0	1	0.0995186	3.8248	3.93241
GAGE12F	GAGE12F	-3.21229	1	-6.00061	0.220944	0
ABCA13	ABCA13	0	1	2.02361	0.0010984	0.00584439
ABCA17P	ABCA17P	0	1	-0.0389324	0.403369	0.376493
ABCA2	ABCA2	0	1	-0.0716191	5.31366	4.85212
GAGE12G	GAGE12G	-3.21229	1	-6.00061	0.234264	0
ABCA4	ABCA4	0	1	0.105638	0.128839	0.132993
PRR20A	PRR20A	-3.14747	1	-5.93832	0.068469	0
ABCA6	ABCA6	0	1	-2.17279	0.016038	0.00189634
ABCA7	ABCA7	0	1	0.0176905	4.63984	4.50742
ABCA8	ABCA8	0	1	-0.0511587	0.0833089	0.0769451
ABCA9	ABCA9	0	1	-1.43582	0.0119822	0.00318775
ABCA9-AS1	ABCA9-AS1	0	1	0.14914	0	0
ABCB1	ABCB1	0	1	-0.0926178	2.44942	2.20409
PRR20B	PRR20B	-3.14747	1	-5.93832	0.068469	0
ABCB11	ABCB11	0	1	0.14914	0	0
ABCB4	ABCB4	0	1	-0.01687	0.541922	0.513734
ABCB5	ABCB5	0	1	-1.05249	0.0268665	0.011696
PRR20C	PRR20C	-3.14747	1	-5.93832	0.068469	0
PRR20D	PRR20D	-3.14747	1	-5.93832	0.068469	0
PRR20E	PRR20E	-3.14747	1	-5.93832	0.068469	0
ABCB9	ABCB9	0	1	-0.0374518	3.3607	3.14213
ST8SIA5	ST8SIA5	-3.10484	1	-3.6888	1.43033	0.103133
SUN5	SUN5	-3.06319	1	-4.2704	1.60558	0.0721941
ABCC11	ABCC11	0	1	-0.595603	0.117296	0.0736651
ABCC12	ABCC12	0	1	-3.02079	0.0146091	0
ABCC13	ABCC13	0	1	0.14914	0	0
LOX	LOX	-3.01897	1	-3.14399	13.1747	1.4286
LOC440390	LOC440390	-2.98383	1	-5.7816	0.138685	0
ABCC4	ABCC4	0	1	0.0601604	4.65773	4.66002
PRPH	PRPH	-2.89376	1	-3.37715	2.72364	0.246555
ABCC5-AS1	ABCC5-AS1	0	1	-0.435823	0.0402451	0.0214137
ABCC6	ABCC6	0	1	0.164779	1.23995	1.33391
FREM3	FREM3	-2.88126	1	-5.68375	0.0797975	0
POU4F2	POU4F2	-2.85502	1	-3.54601	0.81425	0.0639478
MADCAM1	MADCAM1	-2.79754	1	-3.5218	1.47979	0.117615
CDH18	CDH18	-2.79574	1	-4.28382	0.255067	0.010147
NRG3	NRG3	-2.74188	1	-5.5513	0.114653	0
ABCD2	ABCD2	0	1	-0.0241917	0.0918834	0.0864966
HIST1H3G	HIST1H3G	-2.73503	1	-3.99382	3.19298	0.172043
ABCD4	ABCD4	0	1	-0.000802891	9.29399	8.91368
ESPN	ESPN	-2.72434	1	-4.21543	0.272621	0.011377
GAGE12H	GAGE12H	-2.68214	1	-5.49472	0.204981	0
LINC01304	LINC01304	-2.68214	1	-5.49472	0.191406	0
ABCF3	ABCF3	0	1	-0.0791167	12.2078	11.0895
CACNA1F	CACNA1F	-2.65998	1	-3.48313	0.28575	0.0230118
GAGE2A	GAGE2A	-2.65133	1	-5.46557	0.208948	0
ABCG4	ABCG4	0	1	-0.0531682	0.510847	0.472162
ABCG5	ABCG5	0	1	0.521109	0.0551094	0.0769719
ABCG8	ABCG8	0	1	-0.365433	0.0318714	0.0226109
ABHD1	ABHD1	0	1	-0.1612	1.40975	1.20849
HIST1H2BM	HIST1H2BM	-2.64046	1	-3.74016	3.42796	0.225179
ABHD11	ABHD11	0	1	0.0149683	10.8657	10.5354
ABHD11-AS1	ABHD11-AS1	0	1	-0.680935	0.299286	0.169861
FAM153B	FAM153B	-2.58763	1	-4.40545	0.241987	0.00559811
ABHD12B	ABHD12B	0	1	0.0741779	0.430986	0.435118
NFAM1	NFAM1	-2.58763	1	-4.40545	0.0774669	0.00179211
MAP3K19	MAP3K19	-2.55471	1	-5.37442	0.0970269	0
ABHD14A-ACY1	ABHD14A-ACY1	0	1	0.0293294	7.81016	7.6485
ANKRD65	ANKRD65	-2.53911	1	-3.96634	0.443458	0.0229083
ABHD15	ABHD15	0	1	-0.0999584	4.98175	4.46023
ABHD16A	ABHD16A	0	1	0.0576317	6.61879	6.61033
ABHD16B	ABHD16B	0	1	0.188596	2.86951	3.13844
LRIT1	LRIT1	-2.52101	1	-5.34271	0.180465	0
ABHD17B	ABHD17B	0	1	-0.0844397	6.93047	6.27226
ABHD17C	ABHD17C	0	1	-0.0368663	9.28552	8.6855
GAGE8	GAGE8	-2.45117	1	-5.27712	0.191393	0
ANO3	ANO3	-2.41494	1	-5.24318	0.0651848	0
ABHD4	ABHD4	0	1	-0.0227838	4.75071	4.48713
ABHD5	ABHD5	0	1	-0.0523939	3.81166	3.52715
ABHD6	ABHD6	0	1	0.0696494	5.73427	5.77483
MBD3L3	MBD3L3	-2.41494	1	-5.24318	0.500565	0
ABI1	ABI1	0	1	-0.013235	12.4417	11.8303
CTSW	CTSW	-2.41324	1	-3.78497	0.771893	0.0464954
ABI3	ABI3	0	1	-1.43582	0.0357989	0.00952395
ABI3BP	ABI3BP	0	1	0.207243	0.151911	0.168394
DDX43	DDX43	-2.37779	1	-5.20841	0.140022	0
SEC14L6	SEC14L6	-2.37777	1	-3.21076	1.14507	0.1115
LINC00898	LINC00898	-2.37444	1	-4.07325	0.124029	0.00479952
ABLIM2	ABLIM2	0	1	0.0507362	0.1672	0.166065
ALDOB	ALDOB	-2.35623	1	-2.59593	5.55123	0.877624
ABO	ABO	0	1	0.14914	0	0
ABR	ABR	0	1	-0.00722906	9.59203	9.15881
ABRA	ABRA	0	1	0.14914	0	0
ABRACL	ABRACL	0	1	-0.00766074	52.6935	50.2982
LOC642776	LOC642776	-2.34113	1	-3.85086	0.35486	0.0191204
NOL4L	NOL4L	-2.31347	1	-2.43472	7.04703	1.24962
GAGE12I	GAGE12I	-2.30048	1	-5.13626	0.23813	0
GAGE2C	GAGE2C	-2.26023	1	-5.09879	0.162262	0
SMCR5	SMCR5	-2.23229	1	-3.61336	0.311928	0.0211878
SLITRK4	SLITRK4	-2.22473	1	-3.82814	0.0632977	0.0032593
MBD3L2	MBD3L2	-2.21882	1	-5.06031	0.438953	0
ACAD10	ACAD10	0	1	-0.0932602	4.11324	3.6998
MBD3L5	MBD3L5	-2.21882	1	-5.06031	0.439521	0
ARHGEF35	ARHGEF35	-2.1762	1	-5.02079	0.133513	0
ACAD9	ACAD9	0	1	0.0460568	17.7566	17.5926
GAGE12B	GAGE12B	-2.1762	1	-5.02079	0.236783	0
MBD3L4	MBD3L4	-2.1762	1	-5.02079	0.427312	0
ACADS	ACADS	0	1	0.0649512	7.33474	7.36262
OR4F16	OR4F16	-2.1762	1	-4.02079	0.35177	0.0106954
OR4F29	OR4F29	-2.1762	1	-4.02079	0.35177	0.0106954
ACAN	ACAN	0	1	-0.106831	0.346966	0.309016
OR4F3	OR4F3	-2.1762	1	-4.02079	0.35177	0.0106954
ACAP2	ACAP2	0	1	0.0652631	4.65951	4.67833
DKFZP434A062	DKFZP434A062	-2.1393	1	-3.26179	0.228931	0.0210017
GAGE2E	GAGE2E	-2.13228	1	-4.98014	0.154937	0
LINC00675	LINC00675	-2.13228	1	-4.98014	0.209722	0
HIST1H2BJ	HIST1H2BJ	-2.11836	1	-2.27197	57.5667	11.421
2018-03-10	2018-03-10	-2.09926	1	-3.12388	0.254887	0.0259448
TEDDM1	TEDDM1	-2.087	1	-4.93832	0.124575	0
DUOX2	DUOX2	-2.0691	1	-3.59502	0.0981522	0.00633029
ACBD7	ACBD7	0	1	-0.0395723	1.75588	1.63907
ACCS	ACCS	0	1	-0.192266	2.17949	1.82964
ACCSL	ACCSL	0	1	0.14914	0	0
RFPL4A	RFPL4A	-2.05363	1	-2.82049	1.45512	0.18803
L1TD1	L1TD1	-2.04575	1	-3.07325	0.262547	0.0276875
FAM153C	FAM153C	-2.03677	1	-3.75775	0.385561	0.01865
ACER1	ACER1	0	1	2.47107	0	0.0369228
C2orf78	C2orf78	-2.02233	1	-3.5513	0.198358	0.0131928
CHRM4	CHRM4	-2.0199	1	-2.63047	1.06477	0.16029
CES4A	CES4A	-2.0151	1	-3.63222	0.194439	0.0114952
DUOX1	DUOX1	-2.00173	1	-2.85086	0.197757	0.0247582
ACKR1	ACKR1	0	1	0.14914	0	0
ACKR2	ACKR2	0	1	0.14914	0.0605784	0.0644652
ACKR3	ACKR3	0	1	0.827212	0.0179762	0.0334767
ACKR4	ACKR4	0	1	-0.445221	0.276716	0.193731
CIITA	CIITA	-1.99195	1	-3.85086	0.0622075	0.00213545
ACMSD	ACMSD	0	1	0.0850096	0.153003	0.155419
OR4F21	OR4F21	-1.99195	1	-3.85086	0.311568	0.0106954
RASGRF1	RASGRF1	-1.98695	1	-2.67603	0.20835	0.0301099
ACOT1	ACOT1	0	1	-0.0102032	14.689	13.9963
ACOT11	ACOT11	0	1	-0.227793	0.759786	0.62195
ACOT12	ACOT12	0	1	0.14914	0.180304	0.191872
ACOT13	ACOT13	0	1	0.0496703	6.70485	6.65952
CYP4F2	CYP4F2	-1.96338	1	-2.58534	0.753116	0.116876
ACOT4	ACOT4	0	1	-0.616395	0.190831	0.116922
ACOT6	ACOT6	0	1	-0.365433	0.084599	0.060018
ACOT7	ACOT7	0	1	-0.0448293	23.9868	22.3141
ACOT8	ACOT8	0	1	0.025546	14.7163	14.3741
CYP4F3	CYP4F3	-1.8975	1	-2.49472	0.599444	0.0993722
ACOX1	ACOX1	0	1	-0.0229749	4.02574	3.80211
ACOX2	ACOX2	0	1	-0.34836	0.094007	0.0695921
FAM135B	FAM135B	-1.89024	1	-4.75775	0.0393116	0
ACOXL	ACOXL	0	1	0.14914	0.123288	0.131198
PIK3IP1	PIK3IP1	-1.84566	1	-2.08207	4.17112	0.942166
LOC101928942	LOC101928942	-1.83656	1	-4.70884	0.337915	0
ACP5	ACP5	0	1	-0.298319	0.0729971	0.0554862
ACP6	ACP6	0	1	-0.0798552	10.6641	9.68194
ACPP	ACPP	0	1	-0.605748	0.0642678	0.0394565
SCG5	SCG5	-1.78281	1	-2.68736	0.751054	0.104951
PM20D1	PM20D1	-1.78266	1	-2.24081	1.30992	0.262231
MUC12	MUC12	-1.76267	1	-3.31029	0.0312251	0.00246137
SCN7A	SCN7A	-1.75196	1	-2.23913	0.344831	0.0689767
LINC01239	LINC01239	-1.72996	1	-3.47535	0.144759	0.00855816
FIBCD1	FIBCD1	-1.72412	1	-2.58783	0.281165	0.0423118
SUMO1P1	SUMO1P1	-1.72158	1	-2.68958	0.718154	0.0996824
ACSF2	ACSF2	0	1	-0.0665887	5.04189	4.61962
DEFA1	DEFA1	-1.72082	1	-2.5513	0.650643	0.100833
DEFA1B	DEFA1B	-1.72082	1	-2.5513	0.614451	0.0952244
ACSL3	ACSL3	0	1	0.0238473	22.6318	22.0803
GAGE6	GAGE6	-1.66256	1	-4.5513	0.224702	0
ACSL5	ACSL5	0	1	-0.0435051	0.057976	0.0536485
LOC340113	LOC340113	-1.66256	1	-4.5513	0.117499	0
ACSM1	ACSM1	0	1	2.95649	0	0.0293798
ACSM2A	ACSM2A	0	1	0.525288	0.130133	0.18063
ACSM2B	ACSM2B	0	1	0.490177	0.0541273	0.0740574
ACSM3	ACSM3	0	1	0.115014	1.58184	1.64388
ACSM4	ACSM4	0	1	1.14914	0	0.00576191
ACSM5	ACSM5	0	1	0.14914	0	0
ACSM6	ACSM6	0	1	0.14914	0	0
SLFN13	SLFN13	-1.66256	1	-3.5513	0.0278589	0.00118585
ACSS2	ACSS2	0	1	0.0595584	4.90643	4.9067
C8orf46	C8orf46	-1.65719	1	-2.38928	0.329563	0.0579683
FAM153A	FAM153A	-1.64194	1	-3.39518	0.17886	0.0111962
COL12A1	COL12A1	-1.64021	1	-2.11834	0.211098	0.0459694
ATOH8	ATOH8	-1.62799	1	-2.1593	0.34125	0.0719437
LGALS9	LGALS9	-1.62262	1	-1.98179	2.33797	0.563638
ACTBL2	ACTBL2	0	1	0.0394085	1.19573	1.17899
NGFR	NGFR	-1.62251	1	-2.08943	0.739545	0.164447
HP	HP	-1.62178	1	-2.40886	0.692478	0.119309
LOC284344	LOC284344	-1.61107	1	-2.76647	0.449665	0.0583556
LRRC6	LRRC6	-1.5999	1	-2.13802	0.968921	0.207229
ADGRE1	ADGRE1	-1.59958	1	-3.49472	0.0698211	0.00309587
ACTG2	ACTG2	0	1	-0.0456762	1.34011	1.245
ACTL10	ACTL10	0	1	-0.938323	0.0744575	0.0346652
ACTL6A	ACTL6A	0	1	-0.00487247	23.2251	22.2123
ACTL6B	ACTL6B	0	1	0.103336	0.585605	0.603499
ACTL7A	ACTL7A	0	1	-2.85086	0.0432345	0
HIST2H2BF	HIST2H2BF	-1.59314	1	-1.91957	4.55511	1.14831
ACTL8	ACTL8	0	1	0.112614	0.197776	0.205069
ACTL9	ACTL9	0	1	-1.43582	0.0131625	0
LOC643201	LOC643201	-1.58884	1	-2.05689	0.5761	0.131036
ACTN1-AS1	ACTN1-AS1	0	1	-2.17279	0.0630216	0
KRTAP5-1	KRTAP5-1	-1.5885	1	-2.35782	1.07199	0.191905
SNAP25	SNAP25	-1.58438	1	-2.33629	0.482302	0.0878532
TSNAXIP1	TSNAXIP1	-1.54959	1	-1.80758	2.69593	0.736365
NOS1	NOS1	-1.54864	1	-3.11389	0.0353887	0.00320504
ACTR1A	ACTR1A	0	1	0.0119121	49.8482	48.233
ACTR1B	ACTR1B	0	1	-0.0143776	25.5832	24.3069
MUC5B	MUC5B	-1.54824	1	-3.31029	0.0168564	0.00112112
C5orf17	C5orf17	-1.54692	1	-2.97424	0.28512	0.0303414
HPSE2	HPSE2	-1.53377	1	-4.43582	0.0491202	0
ACTR3BP2	ACTR3BP2	0	1	-0.0797658	1.81978	1.65132
ACTR3BP5	ACTR3BP5	0	1	-0.0997734	2.09403	1.87429
ACTR3C	ACTR3C	0	1	-0.0737231	23.7665	21.6703
LOC100507291	LOC100507291	-1.53341	1	-1.94975	3.25928	0.801245
FRMPD2	FRMPD2	-1.52499	1	-1.99525	0.454491	0.107906
SFRP4	SFRP4	-1.51155	1	-2.17279	0.425369	0.0878298
ACTRT1	ACTRT1	0	1	0.14914	0	0
ACTRT2	ACTRT2	0	1	0.14914	0	0
ZFP92	ZFP92	-1.49903	1	-3.2659	0.233863	0.016056
ACVR1	ACVR1	0	1	0.0459565	3.59971	3.56604
RFPL4AL1	RFPL4AL1	-1.49651	1	-2.87323	0.699073	0.0813669
ACVR1C	ACVR1C	0	1	0.181024	0.371178	0.403844
ACVR2A	ACVR2A	0	1	0.00865872	2.68924	2.59609
PTPN20	PTPN20	-1.48538	1	-2.30256	0.140448	0.0259929
ACVR2B-AS1	ACVR2B-AS1	0	1	0.281052	0.701156	0.817964
ROPN1L	ROPN1L	-1.47504	1	-2.1612	1.07682	0.223592
ACY1	ACY1	0	1	0.0579458	7.61523	7.60707
ACY3	ACY3	0	1	-1.85086	0.0217788	0
ANKRD37	ANKRD37	-1.47095	1	-1.79797	4.8602	1.33333
ACYP2	ACYP2	0	1	-0.169928	1.93847	1.65192
ZNF135	ZNF135	-1.46878	1	-2.28696	0.206544	0.0386455
ADAD1	ADAD1	0	1	0.14914	0	0
ADAD2	ADAD2	0	1	-0.435823	0.00819226	0.00435894
GAGE2D	GAGE2D	-1.46486	1	-4.37442	0.123366	0
ADAM10	ADAM10	0	1	0.0254046	9.44123	9.22105
KISS1R	KISS1R	-1.46486	1	-3.37442	0.127769	0.00618031
ADAM12	ADAM12	0	1	-0.0732525	0.0432961	0.0393314
ADAM15	ADAM15	0	1	0.0088941	17.8496	17.235
MYO3B	MYO3B	-1.46486	1	-3.37442	0.0326197	0.00157785
ADAM18	ADAM18	0	1	0.14914	0	0
ADAM19	ADAM19	0	1	-0.0857524	2.00921	1.81663
ADAM1A	ADAM1A	0	1	0.268439	0.767626	0.887604
ADAM2	ADAM2	0	1	0.14914	0	0
ADAM20	ADAM20	0	1	0.14914	0.0135208	0.0143883
ADAM20P1	ADAM20P1	0	1	0.248676	0.0404108	0.0463116
ADAM21	ADAM21	0	1	-0.316524	0.0991928	0.0753979
ADAM21P1	ADAM21P1	0	1	0.634567	0.0414531	0.0637184
OOSP1	OOSP1	-1.46486	1	-3.37442	0.178525	0.00863543
PDCD1	PDCD1	-1.46486	1	-4.37442	0.0983071	0
ADAM28	ADAM28	0	1	0.14914	0	0
ADAM29	ADAM29	0	1	0.734102	0.00274345	0.00583896
ADAM30	ADAM30	0	1	0.14914	0	0
ADAM32	ADAM32	0	1	0.412174	0.013843	0.018414
ADAM33	ADAM33	0	1	1.14914	0	0.00282186
ADAM3A	ADAM3A	0	1	0.14914	0	0
ADAM5	ADAM5	0	1	-0.85086	0.00553518	0
ADAM6	ADAM6	0	1	0.14914	0	0
CALML6	CALML6	-1.45597	1	-2.33629	0.711454	0.127704
H2AFB1	H2AFB1	-1.4472	1	-2.2938	0.784936	0.145692
ADAM9	ADAM9	0	1	-0.00664723	19.4369	18.5666
ADAMDEC1	ADAMDEC1	0	1	0.14914	0	0
H2AFB3	H2AFB3	-1.4472	1	-2.2938	0.784936	0.145692
HPR	HPR	-1.44629	1	-3.02079	0.334339	0.0323446
ADAMTS12	ADAMTS12	0	1	-1.43582	0.00952511	0.00202725
TOX	TOX	-1.41681	1	-1.83175	0.683081	0.182335
ADAMTS14	ADAMTS14	0	1	0.0850096	0.0394199	0.0400424
ADAMTS15	ADAMTS15	0	1	0.0854143	0.806409	0.820993
ADAMTS16	ADAMTS16	0	1	-1.58783	0.0170763	0.0040382
ADAMTS17	ADAMTS17	0	1	-0.109734	1.65018	1.46735
ADAMTS18	ADAMTS18	0	1	-0.16805	0.119704	0.101908
PHF24	PHF24	-1.41147	1	-2.17279	0.154228	0.0314984
ADAMTS19-AS1	ADAMTS19-AS1	0	1	-0.425554	0.828481	0.587759
ADAMTS2	ADAMTS2	0	1	-0.118191	0.716822	0.633547
ADAMTS20	ADAMTS20	0	1	0.211752	0.406604	0.451961
TRH	TRH	-1.41051	1	-2.98836	0.214715	0.021255
ADAMTS4	ADAMTS4	0	1	0.216254	0.0893206	0.0996882
ADAMTS5	ADAMTS5	0	1	0.564177	0.00781329	0.0114326
ADAMTS6	ADAMTS6	0	1	0.226009	0.2597	0.291562
ARHGEF5	ARHGEF5	-1.40666	1	-2.90975	0.0842632	0.00914997
ADAMTS7P1	ADAMTS7P1	0	1	0.113807	0.468749	0.486732
ADAMTS8	ADAMTS8	0	1	-0.126494	0.175198	0.153538
SCN1B	SCN1B	-1.39706	1	-1.77523	1.67862	0.46688
ADAMTS9-AS1	ADAMTS9-AS1	0	1	0.116718	0.105661	0.109885
ADAMTS9-AS2	ADAMTS9-AS2	0	1	-1.43582	0.00847171	0
CHAT	CHAT	-1.39252	1	-4.31029	0.0726493	0
ADAMTSL2	ADAMTSL2	0	1	0.14914	0	0
LINC01554	LINC01554	-1.39252	1	-4.31029	0.103438	0
ADAMTSL4	ADAMTSL4	0	1	0.0283878	0.290253	0.283893
ADAMTSL4-AS1	ADAMTSL4-AS1	0	1	-2.85086	0.0637668	0
ADAMTSL5	ADAMTSL5	0	1	-0.0150895	0.518616	0.492132
LOC101927964	LOC101927964	-1.39252	1	-3.31029	0.0866581	0.00439134
ADAP2	ADAP2	0	1	0.0685677	2.4615	2.47696
DSPP	DSPP	-1.39074	1	-3.06031	0.078446	0.00695659
FBXW10	FBXW10	-1.37799	1	-1.83899	0.556368	0.147402
ADARB2	ADARB2	0	1	0.14914	0.0123205	0.013111
ADARB2-AS1	ADARB2-AS1	0	1	0.14914	0	0
STK32A	STK32A	-1.37383	1	-2.9552	0.0746608	0.00756678
TMEM236	TMEM236	-1.37116	1	-1.99041	0.121115	0.0285391
ADAT3	ADAT3	0	1	-0.101101	8.59589	7.68975
ADCK1	ADCK1	0	1	-0.11091	5.70727	5.07095
DOK6	DOK6	-1.36288	1	-1.89922	0.192017	0.0485442
DNAH17-AS1	DNAH17-AS1	-1.35174	1	-1.85806	0.365581	0.0953142
H2BFWT	H2BFWT	-1.34677	1	-3.02079	0.369476	0.0337014
CCNA1	CCNA1	-1.3414	1	-2.04726	0.446866	0.100343
ADCY1	ADCY1	0	1	0.0406826	2.94196	2.90394
KCNK13	KCNK13	-1.3414	1	-2.04726	0.407885	0.0915896
ADCY10P1	ADCY10P1	0	1	-0.193167	0.623795	0.523142
ADCY2	ADCY2	0	1	0.570967	0.0748892	0.107281
ITM2A	ITM2A	-1.34022	1	-1.92886	0.777023	0.19166
FRMPD2B	FRMPD2B	-1.32429	1	-1.92125	0.353845	0.0876893
TNXA	TNXA	-1.32145	1	-1.79933	0.742655	0.202087
ADCY6	ADCY6	0	1	-0.0364157	9.9556	9.31554
ADCY7	ADCY7	0	1	0.0187285	1.98573	1.93036
ADCY8	ADCY8	0	1	-0.265898	0.00690379	0.00489783
ADCY9	ADCY9	0	1	0.0370168	5.55232	5.46666
ADCYAP1	ADCYAP1	0	1	0.14914	0	0
INSM2	INSM2	-1.3203	1	-1.97016	0.391532	0.0933303
ADD1	ADD1	0	1	-0.0297677	30.3045	28.4875
ACTL7B	ACTL7B	-1.3164	1	-4.24318	0.13415	0
LOC102724601	LOC102724601	-1.3164	1	-3.24318	0.421316	0.0224174
PDX1	PDX1	-1.31026	1	-1.55506	2.81694	0.917258
ADGB	ADGB	0	1	1.7341	0	0.00379769
ADGRA1	ADGRA1	0	1	0.734102	0.0198591	0.032874
ADGRA1-AS1	ADGRA1-AS1	0	1	-0.85086	0.0200798	0
LOC101927267	LOC101927267	-1.30883	1	-1.54517	1.85986	0.609909
PAGE2	PAGE2	-1.28367	1	-3.07325	0.508607	0.0400918
LGALS9B	LGALS9B	-1.27283	1	-1.95778	0.842768	0.201991
EMILIN2	EMILIN2	-1.26626	1	-1.36877	9.59756	3.56478
HIST2H2BA	HIST2H2BA	-1.26179	1	-1.75418	3.68337	1.03355
ADGRD1	ADGRD1	0	1	-0.561353	0.0297989	0.0186534
ADRA2A	ADRA2A	-1.25146	1	-2.43582	0.158388	0.0259308
CACNG4	CACNG4	-1.24774	1	-1.87323	0.354937	0.0907677
ADGRE3	ADGRE3	0	1	-1.65821	0.0233697	0.00414486
ADGRE4P	ADGRE4P	0	1	0.14914	0	0
SPRR2D	SPRR2D	-1.23609	1	-3.17279	0.262921	0.0147258
ADGRF1	ADGRF1	0	1	-0.0277378	0.0791631	0.0743314
ADGRF2	ADGRF2	0	1	1.7341	0	0.00391846
ADGRF3	ADGRF3	0	1	0.0247491	0.802335	0.783127
ADGRF4	ADGRF4	0	1	0.886106	0.00596931	0.0127046
ADGRF5	ADGRF5	0	1	-0.310292	0.0156717	0.011674
HRH2	HRH2	-1.2321	1	-2.63222	0.125895	0.0173669
NPC1L1	NPC1L1	-1.2317	1	-1.56167	0.75126	0.242899
ADGRG3	ADGRG3	0	1	-0.21343	0.219148	0.180548
ADGRG4	ADGRG4	0	1	-1.43582	0.00760244	0.00202256
ADGRG5	ADGRG5	0	1	2.7341	0	0.0124665
ADGRG6	ADGRG6	0	1	-0.0188262	1.12122	1.06187
ADGRG7	ADGRG7	0	1	0.14914	0	0
ADGRL1	ADGRL1	0	1	-0.0398618	12.9605	12.0984
RPRM	RPRM	-1.23019	1	-1.38053	12.1449	4.4719
BHLHE41	BHLHE41	-1.22781	1	-1.39151	3.9997	1.46128
ADGRL3-AS1	ADGRL3-AS1	0	1	-1.17279	0.383966	0.150538
ADGRL4	ADGRL4	0	1	-0.435823	0.00521552	0.00277508
INS-IGF2	INS-IGF2	-1.22748	1	-1.57758	0.669873	0.214047
ADH1A	ADH1A	0	1	0.14914	0	0
ADH1B	ADH1B	0	1	0.14914	0	0
ADH1C	ADH1C	0	1	-0.435823	0.0107366	0.00571274
ADH4	ADH4	0	1	0.14914	0	0
LRRC66	LRRC66	-1.22726	1	-1.90333	0.314677	0.0784374
ADH6	ADH6	0	1	-1.96634	0.0376746	0.00668197
ADH7	ADH7	0	1	0.14914	0.0236232	0.0251389
MIR761	MIR761	-1.22446	1	-3.02079	4.15889	0.340441
IGF2	IGF2	-1.21467	1	-1.55405	0.577715	0.18772
ADIG	ADIG	0	1	0.14914	0	0
ADIPOQ	ADIPOQ	0	1	-1.85086	0.00611632	0
ADIPOQ-AS1	ADIPOQ-AS1	0	1	0.14914	0	0
FOXQ1	FOXQ1	-1.20815	1	-1.63576	1.03369	0.316145
ADIPOR2	ADIPOR2	0	1	0.0321222	24.5303	24.0703
ADIRF	ADIRF	0	1	0.14914	0	0
ADK	ADK	0	1	0.0127436	12.0919	11.7065
DSCR8	DSCR8	-1.2074	1	-1.67868	2.40764	0.713041
LGALS9C	LGALS9C	-1.20421	1	-1.94602	0.510579	0.122689
H2AFB2	H2AFB2	-1.20296	1	-1.89189	0.842065	0.211343
GABBR2	GABBR2	-1.19851	1	-1.47012	0.970163	0.334882
KLRK1	KLRK1	-1.19678	1	-1.86368	0.665197	0.170649
FOXB2	FOXB2	-1.19645	1	-2.06031	0.530359	0.11597
DHRS2	DHRS2	-1.19557	1	-1.38099	6.92567	2.54796
ADORA1	ADORA1	0	1	0.0573011	0.730686	0.729399
ADORA2A	ADORA2A	0	1	-0.132309	1.95963	1.71516
ADORA2A-AS1	ADORA2A-AS1	0	1	0.168769	0.18067	0.194932
LOC101927239	LOC101927239	-1.19545	1	-1.90975	0.867512	0.214475
ADORA3	ADORA3	0	1	0.14914	0	0
C19orf38	C19orf38	-1.1918	1	-1.8935	0.883952	0.221333
EFNA1	EFNA1	-1.18856	1	-1.35214	9.47967	3.5593
ACR	ACR	-1.18663	1	-2.19481	0.447764	0.0879679
FLJ26850	FLJ26850	-1.1654	1	-2.69216	0.276027	0.0349687
ADPRHL2	ADPRHL2	0	1	-0.0472501	23.3677	21.7014
SCRT1	SCRT1	-1.16111	1	-2.10959	0.164869	0.0345577
ADRA1A	ADRA1A	0	1	0.14914	0	0
ADRA1B	ADRA1B	0	1	0.451703	0.247033	0.325261
ADRA1D	ADRA1D	0	1	-2.17279	0.0141598	0
FAM230B	FAM230B	-1.15627	1	-2.85086	0.088068	0.00906954
ADRA2B	ADRA2B	0	1	-0.938323	0.0926344	0.0448082
ADRA2C	ADRA2C	0	1	-0.0548739	7.01304	6.4782
ADRB1	ADRB1	0	1	0.170202	0.220933	0.238618
TTC21A	TTC21A	-1.15125	1	-1.50829	0.766879	0.25709
ADRB3	ADRB3	0	1	0.14914	0	0
AMER3	AMER3	-1.1511	1	-4.09879	0.0262395	0
ADRBK2	ADRBK2	0	1	0.0065676	3.65409	3.52254
CD247	CD247	-1.1511	1	-3.09879	0.101056	0.00597442
MGAT4EP	MGAT4EP	-1.1511	1	-4.09879	0.0605182	0
THSD7B	THSD7B	-1.1511	1	-4.09879	0.0290633	0
KCNC3	KCNC3	-1.14631	1	-1.34019	1.66721	0.63089
ADTRP	ADTRP	0	1	1.7341	0	0.0108106
AEBP1	AEBP1	0	1	-0.676831	0.0877691	0.051616
AEBP2	AEBP2	0	1	-0.013772	6.71041	6.37827
HBZ	HBZ	-1.13479	1	-1.86646	1.47411	0.375121
AES	AES	0	1	0.0387284	32.101	31.6435
AFAP1	AFAP1	0	1	0.073779	3.86487	3.90346
AFAP1-AS1	AFAP1-AS1	0	1	0.10444	0.408393	0.421292
CPXM2	CPXM2	-1.13223	1	-1.97285	0.184999	0.0431493
FLT3	FLT3	-1.12623	1	-1.77686	0.268353	0.0732882
NKPD1	NKPD1	-1.12567	1	-1.7328	0.257734	0.072853
HEY2	HEY2	-1.11511	1	-1.22737	11.1752	4.57799
PSG4	PSG4	-1.11331	1	-2.06587	0.278597	0.060221
AFF4	AFF4	0	1	-0.0339889	11.4609	10.7422
MIR7-3HG	MIR7-3HG	-1.11128	1	-2.52329	0.61442	0.0915378
PTPRH	PTPRH	-1.1035	1	-2.01006	0.158573	0.0357948
AFM	AFM	0	1	0.14914	0	0
LOC642943	LOC642943	-1.09948	1	-1.74215	0.212918	0.059626
AFP	AFP	0	1	-0.435823	0.0925697	0.0640309
AFTPH	AFTPH	0	1	0.0632121	5.10444	5.11772
AGA	AGA	0	1	0.0630607	6.42934	6.4453
AGAP1	AGAP1	0	1	-0.0476039	6.47929	6.01591
AGAP1-IT1	AGAP1-IT1	0	1	0.886106	0.0284262	0.0605
TMEM151A	TMEM151A	-1.09912	1	-1.79428	0.369293	0.0992392
PRR18	PRR18	-1.09834	1	-2.90975	0.0837646	0.00742826
FAM20A	FAM20A	-1.09785	1	-2.56707	0.091844	0.0130316
AGAP3	AGAP3	0	1	-0.00500796	31.7282	30.3422
PVT1	PVT1	-1.08923	1	-1.26938	6.89897	2.74276
AGAP5	AGAP5	0	1	-0.0536891	26.0678	24.1016
BTN1A1	BTN1A1	-1.08748	1	-2.69886	0.115858	0.0140905
KLRC4-KLRK1	KLRC4-KLRK1	-1.0861	1	-1.72955	0.547733	0.154746
SPHK1	SPHK1	-1.08232	1	-1.21733	8.29459	3.42089
AGBL1	AGBL1	0	1	0.471068	0.0729493	0.0977561
AGBL1-AS1	AGBL1-AS1	0	1	0.14914	0	0
AGBL2	AGBL2	0	1	0.14914	0	0
AGBL3	AGBL3	0	1	-0.0241917	0.563631	0.531571
AGBL4	AGBL4	0	1	-0.628468	0.0726446	0.0436945
AGBL4-IT1	AGBL4-IT1	0	1	0.14914	0	0
SPDYC	SPDYC	-1.07187	1	-1.33777	6.22746	2.35703
AGBL5-AS1	AGBL5-AS1	0	1	0.14914	0	0
AGER	AGER	0	1	0.0194261	1.61241	1.56785
AGFG1	AGFG1	0	1	-0.0138966	6.7406	6.40647
AGFG2	AGFG2	0	1	-0.125141	1.86749	1.64287
CLEC18A	CLEC18A	-1.06889	1	-1.45062	1.1469	0.399887
ZFP2	ZFP2	-1.0664	1	-1.62847	0.561148	0.171211
COL23A1	COL23A1	-1.06531	1	-1.67577	0.378978	0.11148
AGMAT	AGMAT	0	1	0.129688	0.667267	0.700527
AGMO	AGMO	0	1	0.14914	0	0
DLG5-AS1	DLG5-AS1	-1.06291	1	-1.53329	0.619981	0.203259
DUSP4	DUSP4	-1.06286	1	-1.2994	0.93205	0.362539
AGO3	AGO3	0	1	0.0119777	3.28046	3.17409
CCDC144NL	CCDC144NL	-1.0609	1	-3.02079	0.0571765	0.00357912
CD93	CD93	-1.0609	1	-4.02079	0.0239423	0
AGPAT2	AGPAT2	0	1	0.00033624	25.6239	24.595
AGPAT3	AGPAT3	0	1	-0.0142659	12.4134	11.7951
GPR87	GPR87	-1.0609	1	-4.02079	0.10562	0
AGPAT4-IT1	AGPAT4-IT1	0	1	0.115193	0.214141	0.222454
LINC00102	LINC00102	-1.0609	1	-4.02079	0.119998	0
CLEC18B	CLEC18B	-1.05786	1	-1.45159	1.33572	0.465193
AGPAT9	AGPAT9	0	1	-0.148606	2.9585	2.56059
ERP27	ERP27	-1.05082	1	-2.75775	0.156214	0.0171969
AGR2	AGR2	0	1	0.734102	0.0096007	0.0204334
AGR3	AGR3	0	1	0.14914	0	0
ONECUT3	ONECUT3	-1.04689	1	-2.46557	0.30505	0.0473408
AGRP	AGRP	0	1	1.7341	0	0.0262906
AGT	AGT	0	1	-0.113894	0.0182826	0.0155645
VCX	VCX	-1.03639	1	-1.53892	1.6884	0.550444
AGTR1	AGTR1	0	1	0.227142	0.524916	0.589846
AGTR2	AGTR2	0	1	0.14914	0	0
CPNE4	CPNE4	-1.03097	1	-2.85086	0.0480651	0.00444774
AGXT	AGXT	0	1	0.14914	0	0
AGXT2	AGXT2	0	1	0.14914	0	0
AHCTF1	AHCTF1	0	1	0.0156223	9.52387	9.23896
AHCTF1P1	AHCTF1P1	0	1	0.00197431	8.65565	8.31764
LOC101927708	LOC101927708	-1.03097	1	-2.85086	0.37554	0.0347509
POM121L4P	POM121L4P	-1.03097	1	-2.85086	0.100167	0.00926904
AHCYL2	AHCYL2	0	1	0.109977	2.68196	2.77756
AHDC1	AHDC1	0	1	0.107014	1.85543	1.91762
AHI1	AHI1	0	1	-0.053572	3.31864	3.06841
AHNAK	AHNAK	0	1	-0.011229	3.90628	3.71953
ACHE	ACHE	-1.0279	1	-1.27013	2.08261	0.826611
FCGBP	FCGBP	-1.01749	1	-1.31183	0.268902	0.103555
LMOD2	LMOD2	-1.0156	1	-1.57434	0.619211	0.19628
WEE2	WEE2	-1.01273	1	-1.97424	0.184988	0.0426524
AHSA2	AHSA2	0	1	0.00101644	9.7613	9.37369
IL20RB	IL20RB	-1.01114	1	-1.55868	0.673447	0.215979
AHSP	AHSP	0	1	0.564177	0.0373023	0.0595435
AICDA	AICDA	0	1	0.14914	0	0
UBE2QL1	UBE2QL1	-1.01079	1	-1.23891	1.16717	0.473557
AIF1	AIF1	0	1	0.14914	0	0
PIWIL4	PIWIL4	-1.00855	1	-2.03306	0.171108	0.037673
LINC01159	LINC01159	-1.00017	1	-1.85086	0.159232	0.0404654
AIFM2	AIFM2	0	1	-0.122437	1.57098	1.38439
AIFM3	AIFM3	0	1	-0.698857	0.0634641	0.0357544
IL22RA1	IL22RA1	-0.994176	1	-2.61639	0.105144	0.0135625
PLK5	PLK5	-0.993766	1	-1.53675	0.717698	0.2338
AIM1L	AIM1L	0	1	-0.220226	0.818695	0.674001
AIM2	AIM2	0	1	-0.85086	0.00635949	0
SPTSSB	SPTSSB	-0.993272	1	-1.74898	0.331499	0.0914584
AIMP2	AIMP2	0	1	0.0562309	55.7268	55.6031
FOSL1	FOSL1	-0.990594	1	-1.37904	1.46973	0.53853
AIPL1	AIPL1	0	1	-0.204497	0.178561	0.148102
AIRE	AIRE	0	1	2.14914	0	0.0131053
AIRN	AIRN	0	1	2.14914	0	0.00688821
AJAP1	AJAP1	0	1	-1.85086	0.00853556	0
CR1L	CR1L	-0.990528	1	-1.68094	0.488057	0.142144
C7orf57	C7orf57	-0.984045	1	-1.69886	0.393597	0.112948
HPX	HPX	-0.981831	1	-1.81022	0.401224	0.105195
AK3	AK3	0	1	-0.00856819	10.8651	10.3647
TRIM67	TRIM67	-0.978089	1	-1.65821	0.10742	0.031819
GADD45G	GADD45G	-0.97271	1	-1.25894	4.27124	1.70684
ZFPM1	ZFPM1	-0.972575	1	-1.13716	4.07375	1.77558
AK7	AK7	0	1	0.375911	0.400378	0.499107
OR7E14P	OR7E14P	-0.9725	1	-1.46977	1.39242	0.476588
AK9	AK9	0	1	-0.107805	0.41239	0.367038
VCX3B	VCX3B	-0.967395	1	-1.55414	1.01202	0.324795
BACH1-IT2	BACH1-IT2	-0.964775	1	-2.93832	0.188279	0.0125224
BMX	BMX	-0.964775	1	-3.93832	0.0562383	0
CRHR2	CRHR2	-0.964775	1	-2.93832	0.0420612	0.00279749
ITGAX	ITGAX	-0.964775	1	-3.93832	0.0321071	0
KCNJ9	KCNJ9	-0.964775	1	-3.93832	0.0498513	0
RNU6ATAC	RNU6ATAC	-0.964775	1	-3.93832	1.208	0
TRIM72	TRIM72	-0.964775	1	-3.93832	0.0701672	0
KREMEN2	KREMEN2	-0.963843	1	-1.18899	3.48687	1.46471
AKAP4	AKAP4	0	1	0.14914	0	0
SGSM1	SGSM1	-0.961973	1	-1.168	1.3885	0.592019
AKAP6	AKAP6	0	1	-0.122162	0.253496	0.22335
AKAP7	AKAP7	0	1	-0.0912847	2.44867	2.20534
DNAI1	DNAI1	-0.960341	1	-2.78946	0.0798864	0.00772836
DPCR1	DPCR1	-0.960341	1	-2.78946	0.0392782	0.00379985
CRHR1	CRHR1	-0.958417	1	-1.50875	0.499506	0.165875
AKIP1	AKIP1	0	1	0.0116878	17.3247	16.7602
SIGLEC5	SIGLEC5	-0.953699	1	-1.65821	0.336652	0.0995145
GSG1L	GSG1L	-0.953395	1	-1.98331	0.105279	0.0240072
CCDC144CP	CCDC144CP	-0.952186	1	-1.28625	0.799178	0.312948
AKNAD1	AKNAD1	0	1	-0.265898	0.00871689	0.00618412
DTX4	DTX4	-0.950428	1	-2.43582	0.0660979	0.0102935
GALNT8	GALNT8	-0.949276	1	-1.66644	0.384572	0.112896
LOC100128593	LOC100128593	-0.945201	1	-2.57333	0.111769	0.0148675
SELPLG	SELPLG	-0.945122	1	-1.5971	0.34916	0.108222
AKR1C1	AKR1C1	0	1	0.14914	0.0205311	0.0218484
AKR1C2	AKR1C2	0	1	0.734102	0.00227136	0.00483418
AKR1C3	AKR1C3	0	1	0.14914	0	0
AKR1C4	AKR1C4	0	1	0.14914	0	0
AKR1C6P	AKR1C6P	0	1	0.14914	0	0
AKR1C8P	AKR1C8P	0	1	0.14914	0	0
AKR1D1	AKR1D1	0	1	2.14914	0	0.0111177
AKR1E2	AKR1E2	0	1	0.0719721	3.17528	3.20271
L1CAM	L1CAM	-0.942284	1	-1.33853	0.462692	0.174344
AKR7A2P1	AKR7A2P1	0	1	0.0642895	8.10455	8.1315
AKR7A3	AKR7A3	0	1	-0.0951264	14.3958	12.9321
AKR7L	AKR7L	0	1	0.00931698	10.1512	9.8043
AKT1	AKT1	0	1	-0.0281686	47.8092	44.9925
AKT1S1	AKT1S1	0	1	0.0455504	29.0493	28.771
GRIK2	GRIK2	-0.941917	1	-1.75268	0.137315	0.0375752
CRIP2	CRIP2	-0.941589	1	-1.1578	2.51811	1.0811
AKTIP	AKTIP	0	1	0.0690942	8.70083	8.75913
C2orf27B	C2orf27B	-0.937362	1	-1.37612	1.51	0.553313
HAO2	HAO2	-0.937184	1	-2.65821	0.149801	0.0177125
ALAS2	ALAS2	0	1	-0.391428	0.0663366	0.0470619
ALB	ALB	0	1	-0.587826	0.0798007	0.0491647
ALCAM	ALCAM	0	1	0.0394121	12.5147	12.3422
ALDH16A1	ALDH16A1	0	1	0.0597756	14.4145	14.4178
GRIN1	GRIN1	-0.927116	1	-1.49068	0.282381	0.0948945
LINC01588	LINC01588	-0.921074	1	-1.66715	0.0777307	0.0227475
CDKN1C	CDKN1C	-0.92003	1	-1.10167	5.5109	2.46132
ATPIF1	ATPIF1	-0.91946	1	-0.949221	195.187	97.0076
GGTLC1	GGTLC1	-0.918832	1	-1.44541	1.23635	0.429788
VGF	VGF	-0.913503	1	-1.29218	1.02027	0.397314
ALDH1L1-AS1	ALDH1L1-AS1	0	1	0.14914	0	0
ALDH1L1-AS2	ALDH1L1-AS2	0	1	-0.435823	0.0446889	0.030263
HIST1H3J	HIST1H3J	-0.912975	1	-1.50982	2.3495	0.777387
PARP12	PARP12	-0.911131	1	-2.40106	0.0994466	0.0158741
P2RX5	P2RX5	-0.909853	1	-1.68736	0.302588	0.0870278
ALDH3A2	ALDH3A2	0	1	0.0369064	16.3399	16.0867
ALDH3B1	ALDH3B1	0	1	0.173387	0.370284	0.400777
MYOM2	MYOM2	-0.905482	1	-1.09861	1.87205	0.837752
MPPED1	MPPED1	-0.897168	1	-1.34052	0.767642	0.288316
CLEC18C	CLEC18C	-0.894902	1	-1.29308	1.28975	0.501599
LINC01260	LINC01260	-0.894533	1	-2.52893	0.252863	0.0347208
SLC17A9	SLC17A9	-0.894533	1	-2.52893	0.110234	0.0151364
ALDH8A1	ALDH8A1	0	1	0.40548	0.261947	0.33372
ALDH9A1	ALDH9A1	0	1	0.0405671	45.768	45.1734
TP53TG3	TP53TG3	-0.893483	1	-1.19942	1.02413	0.426341
TP53TG3B	TP53TG3B	-0.893483	1	-1.19942	1.02413	0.426341
ALDOC	ALDOC	0	1	0.0365175	16.5885	16.3267
SCG2	SCG2	-0.893249	1	-1.7816	0.220159	0.0585712
CGB7	CGB7	-0.892735	1	-1.47059	1.34055	0.4565
PCDHB2	PCDHB2	-0.8883	1	-1.30403	0.779086	0.300494
PYCARD-AS1	PYCARD-AS1	-0.886139	1	-2.72533	0.180993	0.0183434
ALG12	ALG12	0	1	0.0150822	20.1198	19.5104
LRTM2	LRTM2	-0.886093	1	-2.22937	0.12066	0.0226591
ALG14	ALG14	0	1	0.0791355	12.9226	13.1
ALG1L	ALG1L	0	1	-0.0633842	11.4356	10.501
MAGEC1	MAGEC1	-0.885639	1	-1.39143	0.347271	0.125508
ARHGAP4	ARHGAP4	-0.884254	1	-1.15722	1.41618	0.607584
ALG2	ALG2	0	1	0.0637673	8.84389	8.87037
ALG3	ALG3	0	1	0.00640317	17.4848	16.8534
POMC	POMC	-0.880162	1	-1.74068	0.451833	0.124083
NOG	NOG	-0.879654	1	-1.12162	3.17243	1.39604
FAM19A2	FAM19A2	-0.876892	1	-2.60575	0.0593265	0.00728458
KRT9	KRT9	-0.876892	1	-2.60575	0.107197	0.0131625
ALK	ALK	0	1	0.471068	0.00451915	0.00641213
EPHA1-AS1	EPHA1-AS1	-0.876272	1	-2.43582	0.0658517	0.010011
PCDHB6	PCDHB6	-0.876272	1	-2.43582	0.101137	0.0153751
ALKBH3	ALKBH3	0	1	0.0189836	13.66	13.2819
ALKBH3-AS1	ALKBH3-AS1	0	1	0.14914	0.0734625	0.078176
HECW1	HECW1	-0.875352	1	-1.80195	0.0786572	0.0205589
HES5	HES5	-0.874134	1	-1.99382	0.375765	0.0845889
ALKBH6	ALKBH6	0	1	-0.0504172	9.57103	8.86816
ALKBH7	ALKBH7	0	1	-0.00354673	14.961	14.3213
LINC01205	LINC01205	-0.874134	1	-1.99382	0.122412	0.0275563
ALLC	ALLC	0	1	-0.395181	0.222212	0.159965
FRG2B	FRG2B	-0.872336	1	-2.31029	0.455968	0.0789899
ALMS1-IT1	ALMS1-IT1	0	1	0.430322	0.418015	0.541786
GADD45B	GADD45B	-0.868824	1	-1.00652	12.9448	6.17919
ALOX12	ALOX12	0	1	0.21054	0.640372	0.711273
ALOX12-AS1	ALOX12-AS1	0	1	0.0595027	1.18875	1.18788
ALOX12B	ALOX12B	0	1	-1.29143	0.0678956	0.0240839
ALOX12P2	ALOX12P2	0	1	-0.435823	0.0252086	0.0167663
ALOX15	ALOX15	0	1	-0.502937	0.0738402	0.0486435
ALOX15B	ALOX15B	0	1	-0.950396	0.100806	0.048088
ALOX15P1	ALOX15P1	0	1	-0.85086	0.323009	0.164394
ALOX5	ALOX5	0	1	-0.601833	0.250585	0.156861
ALOX5AP	ALOX5AP	0	1	-0.85086	0.00743109	0
ALOXE3	ALOXE3	0	1	-0.259325	0.196728	0.157013
ALPI	ALPI	0	1	1.14914	0	0.0030675
ALPK1	ALPK1	0	1	-0.0740734	1.02013	0.929702
C2orf48	C2orf48	-0.866617	1	-1.10547	3.21529	1.43094
SOCS2-AS1	SOCS2-AS1	-0.864765	1	-1.41476	2.21962	0.787344
ALPL	ALPL	0	1	0.0637485	0.628923	0.630589
ALPP	ALPP	0	1	-0.587826	0.0603542	0.0371838
ALPPL2	ALPPL2	0	1	1.14914	0	0.00402687
FAM107A	FAM107A	-0.861909	1	-2.85086	0.0319554	0.00226704
ALS2CL	ALS2CL	0	1	-0.0435051	0.45573	0.424125
ALS2CR11	ALS2CR11	0	1	-0.222829	0.0267567	0.0216941
ALS2CR12	ALS2CR12	0	1	-0.587826	0.197201	0.124199
FAM186A	FAM186A	-0.861909	1	-3.85086	0.0194855	0
ALX3	ALX3	0	1	-0.0935335	2.50943	2.25594
FCGR1C	FCGR1C	-0.861909	1	-2.85086	0.106039	0.00752285
KRT17P5	KRT17P5	-0.861909	1	-2.85086	0.0448976	0.00318522
AMACR	AMACR	0	1	0.0595512	4.29924	4.29944
AMBN	AMBN	0	1	-0.349462	0.721246	0.54178
AMBP	AMBP	0	1	-1.43582	0.0131716	0
TSPY4	TSPY4	-0.861909	1	-3.85086	0.0421066	0
KRTAP5-2	KRTAP5-2	-0.86093	1	-1.50907	0.84414	0.278473
AMDHD1	AMDHD1	0	1	-0.618687	0.273934	0.169264
AMDHD2	AMDHD2	0	1	-0.0750281	12.3187	11.2219
AMELX	AMELX	0	1	1.14914	0	0.0120275
AMELY	AMELY	0	1	0.14914	0	0
MRC1	MRC1	-0.854926	1	-1.71759	0.110901	0.0309551
AMER2	AMER2	0	1	-0.208412	0.0355964	0.0293572
LOC284412	LOC284412	-0.854451	1	-1.62025	0.297941	0.0899757
AMFR	AMFR	0	1	-0.0209286	19.7532	18.6828
SHISA4	SHISA4	-0.854241	1	-1.23704	1.49432	0.604636
AMHR2	AMHR2	0	1	-0.367651	0.466049	0.345009
AMICA1	AMICA1	0	1	-1.43582	0.00772931	0
AMIGO1	AMIGO1	0	1	0.188438	1.93256	2.11346
AMIGO2	AMIGO2	0	1	0.131218	0.38457	0.40416
GS1-259H13.2	GS1-259H13.2	-0.845571	1	-1.49472	0.833462	0.277728
PDE4C	PDE4C	-0.843094	1	-1.2704	0.345927	0.136534
MAFA	MAFA	-0.84094	1	-1.35336	0.604508	0.224306
RGMB-AS1	RGMB-AS1	-0.837624	1	-1.49658	0.446305	0.148419
AMN1	AMN1	0	1	0.0782791	1.7965	1.81993
DENND2A	DENND2A	-0.835877	1	-1.03661	2.43434	1.13716
XAGE1B	XAGE1B	-0.834874	1	-0.986674	7.56872	3.6625
XAGE1E	XAGE1E	-0.834874	1	-0.986674	7.56872	3.6625
HR	HR	-0.829247	1	-1.69413	0.102656	0.0291313
FCRLB	FCRLB	-0.828901	1	-1.25685	0.99765	0.397494
AMPD3	AMPD3	0	1	-0.0896469	0.293514	0.26443
AMPH	AMPH	0	1	0.143871	2.26433	2.40082
AMT	AMT	0	1	0.183491	1.0629	1.15846
AMTN	AMTN	0	1	0.14914	0	0
LOC100270746	LOC100270746	-0.827221	1	-1.19926	2.748	1.14198
PROSER2-AS1	PROSER2-AS1	-0.823741	1	-1.25444	0.621989	0.248211
IER5L	IER5L	-0.819986	1	-0.993005	4.11628	1.98266
CRYM	CRYM	-0.818766	1	-1.2938	1.04726	0.405843
IL17RE	IL17RE	-0.818766	1	-1.2938	0.557421	0.216015
AMZ1	AMZ1	0	1	-0.85086	0.0187998	0.00889155
CFAP43	CFAP43	-0.815148	1	-1.20136	0.446807	0.185323
AMZ2P1	AMZ2P1	0	1	-0.0895732	7.5127	6.77509
ANAPC1	ANAPC1	0	1	-0.00423726	75.3193	72.0679
FOS	FOS	-0.813317	1	-1.05749	2.65019	1.21931
ANAPC11	ANAPC11	0	1	0.0172904	75.0903	72.9285
KRTAP5-AS1	KRTAP5-AS1	-0.81165	1	-1.37023	0.533332	0.195096
ANO2	ANO2	-0.808003	1	-2.65821	0.049881	0.00530814
LINC00421	LINC00421	-0.808003	1	-2.65821	0.179079	0.0190569
HOXC6	HOXC6	-0.805813	1	-0.906522	14.2193	7.27715
ANAPC2	ANAPC2	0	1	0.0142407	22.8247	22.1206
ANAPC4	ANAPC4	0	1	0.00809981	7.34536	7.0883
LOC653513	LOC653513	-0.803437	1	-1.35155	1.43189	0.531009
ANAPC7	ANAPC7	0	1	0.0279835	23.1793	22.6794
ANG	ANG	0	1	-0.230353	2.08851	1.7067
ATF3	ATF3	-0.80243	1	-0.852021	50.714	26.9602
ANGEL2	ANGEL2	0	1	0.041516	8.62054	8.51406
SLC8A2	SLC8A2	-0.802102	1	-1.50536	0.155106	0.0510894
FGF9	FGF9	-0.801966	1	-1.03962	1.32291	0.616326
ANGPT4	ANGPT4	0	1	-1.07325	0.0638664	0.02614
ANGPTL1	ANGPTL1	0	1	0.390148	0.0266144	0.0339865
ANGPTL2	ANGPTL2	0	1	-2.17279	0.0105683	0
ANGPTL3	ANGPTL3	0	1	2.7341	0	0.0170163
PROK2	PROK2	-0.800534	1	-1.31514	0.865932	0.329993
ANGPTL5	ANGPTL5	0	1	1.14914	0	0.00424113
ANGPTL6	ANGPTL6	0	1	-0.35336	0.16771	0.124388
NFATC2	NFATC2	-0.80001	1	-1.25079	0.228765	0.0914523
ANHX	ANHX	0	1	0.14914	0	0
MFSD2A	MFSD2A	-0.79909	1	-0.983364	4.41809	2.14202
HMGB3P1	HMGB3P1	-0.798651	1	-1.12562	3.66659	1.60598
CLCNKB	CLCNKB	-0.796436	1	-1.2659	0.553472	0.218765
SLC16A3	SLC16A3	-0.791994	1	-1.25525	0.680624	0.271104
ANKDD1A	ANKDD1A	0	1	-0.282811	0.430631	0.338855
ANKDD1B	ANKDD1B	0	1	-0.365433	0.0702634	0.0511595
ANKEF1	ANKEF1	0	1	-0.104172	2.70227	2.41216
ANKFN1	ANKFN1	0	1	-1.85086	0.0116704	0
RSPO4	RSPO4	-0.790615	1	-1.72533	0.188123	0.0519018
LOC102723769	LOC102723769	-0.790014	1	-1.26312	1.17627	0.465763
SOX3	SOX3	-0.789553	1	-1.40886	0.47779	0.169482
LOC101927830	LOC101927830	-0.787635	1	-1.36543	0.659848	0.241929
ANKIB1	ANKIB1	0	1	-0.0304424	5.72674	5.38071
ANKK1	ANKK1	0	1	-0.279703	0.126179	0.0987319
ANKLE1	ANKLE1	0	1	-0.0869274	0.618803	0.558638
ANKLE2	ANKLE2	0	1	0.0275994	32.7575	32.0426
ANKMY1	ANKMY1	0	1	-0.183936	1.84399	1.55722
TMLHE-AS1	TMLHE-AS1	-0.787635	1	-1.36543	0.659848	0.241929
ANKRA2	ANKRA2	0	1	-0.023572	3.61098	3.40859
FGF21	FGF21	-0.787633	1	-2.43582	0.309251	0.0453921
ANKRD10	ANKRD10	0	1	0.0423931	6.02535	5.95441
ANKRD11	ANKRD11	0	1	0.00397093	22.8036	21.9437
PDZRN3-AS1	PDZRN3-AS1	-0.785653	1	-1.68375	0.183125	0.0521986
NR4A3	NR4A3	-0.785426	1	-1.09053	0.584702	0.262573
WDR90	WDR90	-0.78101	1	-0.833044	20.9699	11.2954
H2BFM	H2BFM	-0.780204	1	-1.53675	0.366066	0.1174
MAK	MAK	-0.778568	1	-0.998691	1.72669	0.827873
ANKRD16	ANKRD16	0	1	-0.0630387	4.0247	3.69665
ANKRD17	ANKRD17	0	1	0.00118693	16.462	15.8107
VCX3A	VCX3A	-0.776331	1	-1.42118	0.920036	0.322991
ANKRD18B	ANKRD18B	0	1	-0.0641942	6.05276	5.55536
ANKRD18DP	ANKRD18DP	0	1	-0.334939	0.694364	0.527301
ANKRD19P	ANKRD19P	0	1	-0.0465639	39.1776	36.4021
ANKRD2	ANKRD2	0	1	2.14914	0	0.0199662
ANKRD20A1	ANKRD20A1	0	1	-0.0500158	2.81162	2.60586
SNHG15	SNHG15	-0.774541	1	-0.845264	78.6144	41.9855
KCNV2	KCNV2	-0.774245	1	-1.82285	0.218258	0.0557429
ANKRD20A19P	ANKRD20A19P	0	1	-0.113894	0.0092597	0.00788305
ANKRD20A2	ANKRD20A2	0	1	-0.0194705	2.94602	2.78893
ANKRD20A3	ANKRD20A3	0	1	0.0505611	2.32455	2.31015
ANKRD20A4	ANKRD20A4	0	1	-0.136303	2.9571	2.58143
LOC153684	LOC153684	-0.774245	1	-1.82285	0.208794	0.0533257
ANKRD20A8P	ANKRD20A8P	0	1	-0.127191	1.9595	1.72127
ANKRD20A9P	ANKRD20A9P	0	1	-0.0117141	0.164045	0.156124
2018-03-03	2018-03-03	-0.772331	1	-0.928635	3.16907	1.59645
ANKRD23	ANKRD23	0	1	-0.215432	1.87872	1.55196
BEST1	BEST1	-0.770362	1	-1.17596	0.633819	0.267417
LIF	LIF	-0.76373	1	-0.957059	2.20898	1.09059
ANKRD26P1	ANKRD26P1	0	1	-0.791966	0.0724419	0.039365
ANKRD26P3	ANKRD26P3	0	1	0.14914	0.0227959	0.0242585
ANKRD27	ANKRD27	0	1	0.0462041	8.61517	8.53644
HAP1	HAP1	-0.762909	1	-0.919497	3.3334	1.6899
ANKRD29	ANKRD29	0	1	-0.0370114	0.530701	0.496025
ANKRD30A	ANKRD30A	0	1	0.827212	0.00856979	0.0159594
ANKRD30B	ANKRD30B	0	1	-0.283819	0.0531459	0.0413292
ANKRD30BL	ANKRD30BL	0	1	-1.17279	0.0174123	0.00463238
ANKRD30BP2	ANKRD30BP2	0	1	-0.757751	0.0386556	0.0205679
ANKRD30BP3	ANKRD30BP3	0	1	-1.43582	0.0143645	0
NGF	NGF	-0.757317	1	-1.74394	0.458829	0.12446
FUT1	FUT1	-0.756454	1	-1.26917	0.324511	0.127725
ANKRD33	ANKRD33	0	1	0.14914	0	0
ANKRD33B	ANKRD33B	0	1	-0.0826827	1.91318	1.73356
CACNA1B	CACNA1B	-0.756181	1	-1.035	0.441508	0.206194
ANKRD34B	ANKRD34B	0	1	0.00275046	0.544424	0.523206
ANKRD34C	ANKRD34C	0	1	1.7341	0	0.00370317
ANKRD34C-AS1	ANKRD34C-AS1	0	1	0.14914	0	0
ANKRD35	ANKRD35	0	1	-0.265898	0.00841881	0.00597265
LOC100506801	LOC100506801	-0.755863	1	-2.11389	0.172324	0.0351154
ANKRD36B	ANKRD36B	0	1	-0.034518	7.27913	6.82005
ANKRD36BP1	ANKRD36BP1	0	1	-0.144591	2.51496	2.18232
PCDHB12	PCDHB12	-0.755863	1	-2.11389	0.130153	0.026522
ANKRD36C	ANKRD36C	0	1	-0.0427323	4.67431	4.35462
FANK1	FANK1	-0.753663	1	-1.47235	0.575279	0.193731
ANKRD39	ANKRD39	0	1	0.0908293	12.9897	13.2751
LINC00106	LINC00106	-0.753627	1	-1.12707	6.78158	2.96351
CALML3-AS1	CALML3-AS1	-0.751313	1	-2.75775	0.0356227	0.00270774
EDN2	EDN2	-0.751313	1	-2.75775	0.105447	0.00801517
ANKRD44-IT1	ANKRD44-IT1	0	1	0.14914	0	0
ANKRD45	ANKRD45	0	1	-0.0207851	0.0282665	0.0263201
GH2	GH2	-0.751313	1	-3.75775	0.114196	0
LINC00880	LINC00880	-0.751313	1	-2.75775	0.0655381	0.00498165
ANKRD50	ANKRD50	0	1	0.0742714	4.41138	4.45696
LINC01428	LINC01428	-0.751313	1	-3.75775	0.151173	0
ANKRD53	ANKRD53	0	1	-0.198783	0.120194	0.0994826
MISP	MISP	-0.751313	1	-3.75775	0.0463433	0
ANKRD55	ANKRD55	0	1	-1.43582	0.00754999	0
ANKRD6	ANKRD6	0	1	0.100696	2.88721	2.97094
POU2AF1	POU2AF1	-0.751313	1	-2.75775	0.0435911	0.00331343
SPANXA1	SPANXA1	-0.751313	1	-3.75775	0.316088	0
ANKRD62	ANKRD62	0	1	0.380465	0.0438674	0.0551697
SPATA31C1	SPATA31C1	-0.751313	1	-2.75775	0.0349629	0.00265758
ANKRD63	ANKRD63	0	1	-0.21343	0.288987	0.237236
TREML1	TREML1	-0.751313	1	-3.75775	0.0986006	0
ANKRD66	ANKRD66	0	1	0.14914	0	0
ANKRD7	ANKRD7	0	1	-0.0100586	0.459008	0.436652
ANKRD9	ANKRD9	0	1	-0.0420112	7.1971	6.70769
ANKS1A	ANKS1A	0	1	-0.0150024	10.127	9.61763
ANKS1B	ANKS1B	0	1	-0.229069	0.579495	0.474167
TSHR	TSHR	-0.751313	1	-2.75775	0.0275145	0.00209142
ANKS4B	ANKS4B	0	1	0.14914	0	0
ANKS6	ANKS6	0	1	0.0586387	8.70726	8.70244
ANKUB1	ANKUB1	0	1	0.14914	0.0801404	0.0852823
XIRP1	XIRP1	-0.751313	1	-2.75775	0.0204464	0.00155416
ARHGAP20	ARHGAP20	-0.749979	1	-0.972131	0.970132	0.473782
ANO1	ANO1	0	1	-0.483128	0.0558541	0.0376439
ANO1-AS2	ANO1-AS2	0	1	-1.43582	0.0234763	0
TMEFF2	TMEFF2	-0.74365	1	-1.1659	0.33956	0.144191
ZP3	ZP3	-0.741924	1	-0.908004	7.40489	3.78367
OVGP1	OVGP1	-0.740173	1	-1.00381	2.12996	1.01684
ANO4	ANO4	0	1	-0.182936	0.236551	0.199483
NOTUM	NOTUM	-0.740077	1	-1.26249	0.595962	0.23556
ANO6	ANO6	0	1	0.0597794	6.08363	6.08505
ANO7	ANO7	0	1	0.189554	0.371304	0.406417
CRYL1	CRYL1	-0.737978	1	-0.93276	5.69016	2.857
KCNN4	KCNN4	-0.737745	1	-1.25584	0.598269	0.237625
LOC101928053	LOC101928053	-0.737324	1	-1.49722	0.286964	0.0946236
ANP32A	ANP32A	0	1	0.00950853	122.297	118.138
ANP32A-IT1	ANP32A-IT1	0	1	-0.00286315	0.11218	0.107134
ANP32AP1	ANP32AP1	0	1	-0.0279308	83.1343	78.2483
ATP2B3	ATP2B3	-0.732674	1	-1.28496	0.180883	0.0702735
ANP32C	ANP32C	0	1	-0.0642434	55.1925	50.6566
ANP32D	ANP32D	0	1	0.0350239	29.4326	28.937
ANP32E	ANP32E	0	1	0.00119056	63.1406	60.6424
RUNX1	RUNX1	-0.731352	1	-0.920197	1.13283	0.573814
SPANXB1	SPANXB1	-0.731117	1	-2.38691	0.281716	0.0428273
LOC100132057	LOC100132057	-0.730953	1	-0.937429	2.56115	1.28158
ANTXRL	ANTXRL	0	1	1.14914	0.00826038	0.0219759
ANTXRLP1	ANTXRLP1	0	1	-0.85086	0.00810084	0
GALR2	GALR2	-0.727557	1	-1.2256	1.05711	0.429251
ANXA10	ANXA10	0	1	0.14914	0	0
CCDC170	CCDC170	-0.725994	1	-1.34185	0.183998	0.0684361
ANXA13	ANXA13	0	1	0.14914	0	0
UNC5CL	UNC5CL	-0.7192	1	-1.11513	0.699967	0.308225
ZNF536	ZNF536	-0.71709	1	-0.91575	1.65036	0.838443
ISG15	ISG15	-0.715734	1	-0.940443	9.63587	4.81039
FCGR2A	FCGR2A	-0.714719	1	-1.40227	0.326368	0.115769
ANXA2R	ANXA2R	0	1	-0.329514	0.626184	0.475972
ANXA3	ANXA3	0	1	-0.0577346	1.52236	1.40279
SNAI1	SNAI1	-0.713847	1	-1.11389	1.25575	0.553366
ANXA5	ANXA5	0	1	0.00937062	116.584	112.609
CR1	CR1	-0.713138	1	-1.85086	0.0445075	0.011085
KCNA7	KCNA7	-0.713138	1	-1.85086	0.101455	0.0252683
ANXA8	ANXA8	0	1	0.0996713	0.381663	0.392305
ANXA8L1	ANXA8L1	0	1	-0.0143588	0.115143	0.108916
ANXA9	ANXA9	0	1	0.216703	0.750239	0.836917
AOAH	AOAH	0	1	1.47107	0.00369084	0.0157106
AOAH-IT1	AOAH-IT1	0	1	0.14914	0	0
AOC1	AOC1	0	1	-1.43582	0.00757119	0
AOC2	AOC2	0	1	-0.237883	1.5015	1.22099
LOC101929705	LOC101929705	-0.711163	1	-1.24452	0.546684	0.218707
AOC4P	AOC4P	0	1	-0.85086	0.186655	0.0968934
AOX1	AOX1	0	1	0.371532	0.00956566	0.0122153
AOX2P	AOX2P	0	1	0.14914	0	0
ISLR2	ISLR2	-0.709646	1	-1.50294	0.122369	0.0400678
RHEBL1	RHEBL1	-0.709068	1	-1.06642	2.05322	0.936411
AP1B1P1	AP1B1P1	0	1	-0.0507976	1.92858	1.78515
ZNF418	ZNF418	-0.708718	1	-1.29143	0.288694	0.111468
SYN1	SYN1	-0.706978	1	-1.13097	0.596825	0.259679
AP1M1	AP1M1	0	1	-0.0396283	37.296	34.8208
AP1M2	AP1M2	0	1	-0.0379456	0.78959	0.737363
AP1S1	AP1S1	0	1	-0.00339937	28.2761	27.0704
CHRD	CHRD	-0.705802	1	-0.960059	1.34749	0.663268
TFAP2A-AS1	TFAP2A-AS1	-0.704916	1	-0.937753	4.574	2.2874
SPOCK1	SPOCK1	-0.70337	1	-1.53367	0.117309	0.0374506
AP2A2	AP2A2	0	1	-0.0267009	18.1392	17.0878
RAI2	RAI2	-0.70161	1	-0.948932	1.93431	0.959616
EBLN2	EBLN2	-0.697715	1	-1.11528	1.18111	0.519674
ZBTB20	ZBTB20	-0.69759	1	-1.04998	0.0953349	0.043986
ZNF833P	ZNF833P	-0.696147	1	-1.03486	1.45337	0.677903
LPXN	LPXN	-0.695579	1	-1.02638	1.41804	0.665472
JUND	JUND	-0.693402	1	-0.776521	22.5432	12.6267
CITED4	CITED4	-0.692624	1	-1.11968	1.45473	0.637898
RYR2	RYR2	-0.690135	1	-0.952039	0.28892	0.142989
ANKRD62P1-PARP4P3	ANKRD62P1-PARP4P3	-0.689999	1	-1.16834	0.987929	0.417914
AP3S2	AP3S2	0	1	-0.0322556	10.3839	9.74435
AP4B1	AP4B1	0	1	0.0180172	6.11714	5.94382
AP4B1-AS1	AP4B1-AS1	0	1	0.0357873	2.72843	2.68375
AP4E1	AP4E1	0	1	-0.0535448	3.15186	2.91428
PLIN1	PLIN1	-0.687283	1	-1.12451	0.604967	0.26429
AP4S1	AP4S1	0	1	0.0187709	1.05226	1.02288
SCX	SCX	-0.686278	1	-1.01965	1.48666	0.700908
CFAP69	CFAP69	-0.683552	1	-0.903251	1.69304	0.867374
DPY19L2P4	DPY19L2P4	-0.682351	1	-1.34271	0.416222	0.154278
RAD9B	RAD9B	-0.682351	1	-1.34271	0.276568	0.102513
APAF1	APAF1	0	1	-0.0595985	5.54227	5.1032
FENDRR	FENDRR	-0.682333	1	-0.847314	2.06408	1.10006
APBA2	APBA2	0	1	-0.0823306	7.85722	7.1215
APBA3	APBA3	0	1	-0.0533529	6.97534	6.45023
C4orf47	C4orf47	-0.679575	1	-2.43582	0.222856	0.0309333
CHST8	CHST8	-0.677668	1	-0.893266	2.35774	1.21639
APBB2	APBB2	0	1	-0.0414201	1.82505	1.7017
APBB3	APBB3	0	1	-0.104617	6.77417	6.04535
PRDM8	PRDM8	-0.676937	1	-0.926809	1.21911	0.614149
ZNF79	ZNF79	-0.67591	1	-0.805567	7.9657	4.37146
APCDD1	APCDD1	0	1	-0.151649	0.994583	0.858477
APCDD1L	APCDD1L	0	1	1.37153	0.0047652	0.0152128
APCDD1L-AS1	APCDD1L-AS1	0	1	-0.0207851	0.0360209	0.0335406
APCS	APCS	0	1	0.14914	0	0
APEH	APEH	0	1	0.0216088	33.0004	32.1464
APELA	APELA	0	1	2.14914	0	0.0114909
ADM	ADM	-0.674656	1	-0.796927	12.9276	7.13748
APEX2	APEX2	0	1	0.00278559	23.3437	22.4446
SAXO2	SAXO2	-0.672008	1	-1.00593	0.943748	0.449208
APH1B	APH1B	0	1	0.161335	1.32345	1.42034
SNHG17	SNHG17	-0.671651	1	-0.744914	43.1128	24.6839
SQSTM1	SQSTM1	-0.671235	1	-0.703769	84.2329	49.628
APITD1	APITD1	0	1	-0.092309	10.3524	9.31809
APITD1-CORT	APITD1-CORT	0	1	-0.104774	7.74391	6.91011
APLF	APLF	0	1	0.0122581	0.566396	0.547943
CTAG2	CTAG2	-0.669394	1	-1.61639	0.475201	0.141593
APLNR	APLNR	0	1	-2.43582	0.0121743	0
APLP1	APLP1	0	1	0.0262124	3.48609	3.40642
HIST1H2BD	HIST1H2BD	-0.666748	1	-0.853907	10.3801	5.50557
CARD9	CARD9	-0.666415	1	-1.0099	1.31582	0.624435
UPK3B	UPK3B	-0.666147	1	-0.883837	3.93878	2.04536
APOA1-AS	APOA1-AS	0	1	1.56418	0.0335257	0.124869
LINC00957	LINC00957	-0.66324	1	-0.871646	4.12521	2.16065
APOA2	APOA2	0	1	1.14914	0	0.0212326
APOA4	APOA4	0	1	-1.72533	0.0646403	0.0137575
DNAAF1	DNAAF1	-0.660819	1	-1.13738	0.619868	0.267978
APOB	APOB	0	1	0.0820257	0.0140349	0.0142242
APOBEC1	APOBEC1	0	1	-1.43582	0.0209025	0
APOBEC2	APOBEC2	0	1	-0.265898	0.0635326	0.0491702
APOBEC3A	APOBEC3A	0	1	-0.455722	0.470567	0.326884
APOBEC3A_B	APOBEC3A_B	0	1	-0.471271	0.872732	0.600941
SRRM4	SRRM4	-0.659305	1	-2.07325	0.0456455	0.00947789
APOBEC3B-AS1	APOBEC3B-AS1	0	1	-0.386913	0.376424	0.271819
XKR7	XKR7	-0.658714	1	-1.35043	0.262693	0.0966337
C9orf152	C9orf152	-0.65814	1	-1.30256	0.326901	0.124781
APOBEC3F	APOBEC3F	0	1	-0.0993761	1.14803	1.02806
NMI	NMI	-0.657856	1	-0.968354	2.27801	1.11363
APOBEC3H	APOBEC3H	0	1	0.371532	0.0411758	0.0525812
CD14	CD14	-0.657797	1	-1.25685	0.548691	0.216876
APOBR	APOBR	0	1	-0.146316	0.0647085	0.0556179
SLC7A5P1	SLC7A5P1	-0.655347	1	-0.803242	22.8495	12.5578
RRH	RRH	-0.653632	1	-1.2399	0.661109	0.264629
APOC2	APOC2	0	1	0.14914	0	0
APOC3	APOC3	0	1	-1.85086	0.053119	0
APOC4	APOC4	0	1	1.7341	0	0.0326602
APOC4-APOC2	APOC4-APOC2	0	1	1.7341	0	0.010982
APOD	APOD	0	1	-1.07325	0.0501105	0.0177752
FOXJ1	FOXJ1	-0.652801	1	-1.37924	0.264536	0.0951042
APOF	APOF	0	1	0.734102	0.00558762	0.0118922
APOH	APOH	0	1	0.14914	0	0
APOL1	APOL1	0	1	-0.743945	0.117351	0.0657265
APOL2	APOL2	0	1	0.0453445	3.63111	3.5956
APOL3	APOL3	0	1	-1.85086	0.0161167	0.00245011
APOL4	APOL4	0	1	0.486175	0.0497437	0.0676396
APOL5	APOL5	0	1	0.14914	0	0
APOL6	APOL6	0	1	2.14914	0	0.0029716
APOLD1	APOLD1	0	1	-0.111694	0.766734	0.680635
APOM	APOM	0	1	0.0375933	6.95885	6.85352
LRRC37A6P	LRRC37A6P	-0.651057	1	-0.817196	1.73279	0.94299
HIST2H4A	HIST2H4A	-0.647834	1	-0.776196	46.6393	26.122
HIST2H4B	HIST2H4B	-0.647834	1	-0.776196	46.6393	26.122
NLRC4	NLRC4	-0.64776	1	-1.16245	0.370308	0.157056
AVPR1A	AVPR1A	-0.647397	1	-1.31029	0.104848	0.0397565
LEFTY1	LEFTY1	-0.647397	1	-1.31029	0.504958	0.191472
FSCN1	FSCN1	-0.6464	1	-0.695297	44.2576	26.2282
PCDH8	PCDH8	-0.645521	1	-1.20316	0.280555	0.115408
SNHG12	SNHG12	-0.644174	1	-0.757034	32.1053	18.2242
APTR	APTR	0	1	-0.0301084	10.7353	10.0887
APTX	APTX	0	1	0.0176823	16.6427	16.1677
ANKRD20A11P	ANKRD20A11P	-0.643555	1	-1.34729	0.675963	0.249
AQP10	AQP10	0	1	-2.17279	0.0210776	0
AQP11	AQP11	0	1	0.196446	0.653128	0.718357
GOLGA8DP	GOLGA8DP	-0.643081	1	-0.858988	1.2568	0.664016
SH3BP5	SH3BP5	-0.64181	1	-0.718804	14.1337	8.23983
AQP2	AQP2	0	1	1.7341	0	0.00480641
AQP3	AQP3	0	1	-0.261862	1.19545	0.955454
AQP4	AQP4	0	1	0.326018	0.0814044	0.0981777
AQP4-AS1	AQP4-AS1	0	1	0.564177	0.00789087	0.0125957
AQP5	AQP5	0	1	-0.0377382	0.54815	0.51178
AQP6	AQP6	0	1	-0.172788	0.0853427	0.0718979
KLF10	KLF10	-0.641625	1	-0.718893	13.8963	8.10091
AQP7P1	AQP7P1	0	1	-0.12294	0.186969	0.164225
LOC100128288	LOC100128288	-0.641346	1	-1.28696	0.403387	0.155669
AQP8	AQP8	0	1	0.14914	0.0072152	0.00767814
AQP9	AQP9	0	1	0.14914	0	0
AQR	AQR	0	1	0.0491021	7.6243	7.56982
OPRD1	OPRD1	-0.641346	1	-1.70501	0.244715	0.0679346
ETV5	ETV5	-0.641263	1	-1.23478	0.243875	0.0979328
DLL4	DLL4	-0.640391	1	-1.10528	0.458077	0.202622
MIR4647	MIR4647	-0.638647	1	-1.07325	22.1781	10.043
ARAP3	ARAP3	0	1	0.0514767	0.491424	0.488599
SYTL2	SYTL2	-0.638623	1	-1.05461	0.38169	0.175215
RXRG	RXRG	-0.638557	1	-1.05897	0.698297	0.319533
AREG	AREG	0	1	0.160636	0.458561	0.491918
KRT2	KRT2	-0.637448	1	-1.58783	0.191564	0.0582444
SV2C	SV2C	-0.636437	1	-1.21161	0.091097	0.0372188
GFRA3	GFRA3	-0.635601	1	-1.51828	0.25903	0.0832149
HOTTIP	HOTTIP	-0.634366	1	-1.13379	0.293341	0.127018
CCDC65	CCDC65	-0.633899	1	-1.12958	0.764358	0.332
C9orf43	C9orf43	-0.632722	1	-1.11765	0.648086	0.283981
ARFGAP1	ARFGAP1	0	1	0.000611953	27.9194	26.8039
AKAP14	AKAP14	-0.631753	1	-3.65821	0.134526	0
ARFGAP3	ARFGAP3	0	1	0.0493025	13.6482	13.5526
ANGPTL7	ANGPTL7	-0.631753	1	-3.65821	0.0535752	0
AQP12B	AQP12B	-0.631753	1	-3.65821	0.110132	0
CATSPERD	CATSPERD	-0.631753	1	-2.65821	0.048821	0.00399642
ARFIP1	ARFIP1	0	1	0.0793791	8.04377	8.15567
ARFIP2	ARFIP2	0	1	-0.0195123	19.459	18.4226
CECR1	CECR1	-0.631753	1	-3.65821	0.0252028	0
ARG1	ARG1	0	1	-1.85086	0.0693933	0.0134265
GGT6	GGT6	-0.631753	1	-2.65821	0.0460711	0.00377131
ARGFX	ARGFX	0	1	0.14914	0	0
ARGFXP2	ARGFXP2	0	1	1.2366	0.0548691	0.133462
HSD11B1	HSD11B1	-0.631753	1	-3.65821	0.0783444	0
ARHGAP1	ARHGAP1	0	1	-0.0170172	11.1245	10.5501
ARHGAP10	ARHGAP10	0	1	-0.054083	4.34507	4.01589
LINC01360	LINC01360	-0.631753	1	-3.65821	0.0300704	0
MGC16025	MGC16025	-0.631753	1	-2.65821	0.0576809	0.00472168
MIR711	MIR711	-0.631753	1	-3.65821	1.61431	0
ARHGAP15	ARHGAP15	0	1	-0.85086	0.00536526	0
ARHGAP17	ARHGAP17	0	1	0.00489169	20.1794	19.4306
PCSK9	PCSK9	-0.631753	1	-3.65821	0.0315229	0
WDR87	WDR87	-0.631753	1	-2.65821	0.0134792	0.00110338
SPANXA2-OT1	SPANXA2-OT1	-0.631097	1	-2.09879	0.205525	0.0413779
TP53TG3C	TP53TG3C	-0.630833	1	-1.0873	1.39362	0.624435
ARHGAP21	ARHGAP21	0	1	0.0481283	11.3126	11.2243
PDGFB	PDGFB	-0.629936	1	-1.48829	0.151242	0.0497468
ARHGAP23	ARHGAP23	0	1	-0.0871581	0.442632	0.399612
PTCHD4	PTCHD4	-0.629936	1	-1.48829	0.100263	0.0329788
ARHGAP25	ARHGAP25	0	1	-0.587826	0.135572	0.0853847
ARHGAP26	ARHGAP26	0	1	0.0154716	1.44991	1.40631
ARHGAP26-AS1	ARHGAP26-AS1	0	1	0.14914	0	0
ARHGAP26-IT1	ARHGAP26-IT1	0	1	0.14914	0	0
ARHGAP27	ARHGAP27	0	1	-0.0228835	1.93556	1.828
ARHGAP28	ARHGAP28	0	1	-0.041482	0.866795	0.808016
ARHGAP29	ARHGAP29	0	1	-0.0239308	2.43468	2.29787
DUSP8	DUSP8	-0.62921	1	-0.73825	5.63759	3.24214
C11orf96	C11orf96	-0.62692	1	-0.904799	3.09134	1.58056
ARHGAP31-AS1	ARHGAP31-AS1	0	1	-1.48829	0.408353	0.128756
ARHGAP32	ARHGAP32	0	1	-0.0851981	2.40951	2.17954
ARHGAP33	ARHGAP33	0	1	0.0840857	3.49965	3.55989
GOLGA6D	GOLGA6D	-0.624714	1	-0.944836	0.90845	0.451338
ARHGAP36	ARHGAP36	0	1	0.14914	0	0
MAGEB6	MAGEB6	-0.624606	1	-1.13243	0.677911	0.293715
PSD	PSD	-0.622604	1	-1.05555	0.376858	0.172787
ARHGAP40	ARHGAP40	0	1	-0.0573109	0.0465556	0.0424651
WDR66	WDR66	-0.621991	1	-1.07325	0.382333	0.173034
ARHGAP44	ARHGAP44	0	1	-3.94746e-05	3.5191	3.37677
FAXDC2	FAXDC2	-0.619636	1	-0.985025	0.812436	0.392069
ARHGAP5-AS1	ARHGAP5-AS1	0	1	0.16364	1.45135	1.56015
ARHGAP6	ARHGAP6	0	1	0.734102	0.00147116	0.0031311
ARHGAP8	ARHGAP8	0	1	0.110296	8.64419	8.95428
ARHGAP9	ARHGAP9	0	1	-0.251398	0.101512	0.0810192
EFCAB12	EFCAB12	-0.619143	1	-1.37442	0.297934	0.107237
ARHGDIB	ARHGDIB	0	1	-0.690395	0.256116	0.148663
ZSCAN12P1	ZSCAN12P1	-0.61819	1	-0.8703	1.21489	0.636511
ARHGEF1	ARHGEF1	0	1	-0.0625997	13.7082	12.596
GATA2	GATA2	-0.617497	1	-0.681398	19.1081	11.4331
ARHGEF10L	ARHGEF10L	0	1	-0.00466539	1.11931	1.07045
SMG1P2	SMG1P2	-0.615017	1	-0.640794	56.2447	34.6169
SLC37A2	SLC37A2	-0.614783	1	-0.900984	0.919907	0.471514
ARHGEF15	ARHGEF15	0	1	-1.43582	0.00444535	0
ARHGEF16	ARHGEF16	0	1	-0.0569826	2.19363	2.02313
ARHGEF17	ARHGEF17	0	1	-0.0463905	1.38065	1.28285
TMEM161B-AS1	TMEM161B-AS1	-0.614358	1	-0.841815	4.30827	2.30318
ARHGEF19	ARHGEF19	0	1	0.133954	0.591985	0.623336
ARHGEF2	ARHGEF2	0	1	0.0396802	12.6706	12.4982
TAC1	TAC1	-0.613984	1	-1.12649	1.08833	0.473408
ACVRL1	ACVRL1	-0.613699	1	-1.12216	0.297868	0.129984
ARHGEF26-AS1	ARHGEF26-AS1	0	1	-0.91499	0.0799171	0.0386567
HRK	HRK	-0.61168	1	-0.814791	4.04903	2.20629
ARHGEF3	ARHGEF3	0	1	-0.0402133	3.205	2.99086
ARHGEF3-AS1	ARHGEF3-AS1	0	1	0.14914	0	0
ARHGEF33	ARHGEF33	0	1	-0.7208	0.114022	0.0653355
ARNTL	ARNTL	-0.611394	1	-0.820326	2.41432	1.31041
TNFRSF9	TNFRSF9	-0.61042	1	-1.34024	0.113382	0.0418947
FAM183B	FAM183B	-0.60775	1	-1.52329	0.286505	0.0914663
CNTNAP3B	CNTNAP3B	-0.6075	1	-0.681731	8.34729	4.99317
ARHGEF38-IT1	ARHGEF38-IT1	0	1	0.14914	0	0
CDCP2	CDCP2	-0.607465	1	-2.37442	0.105985	0.0153798
CYP4F30P	CYP4F30P	-0.607465	1	-2.37442	0.0923186	0.0133966
PCDHB11	PCDHB11	-0.607322	1	-1.75775	0.126949	0.0337735
RFX2	RFX2	-0.606736	1	-0.746216	3.75021	2.1444
ARHGEF6	ARHGEF6	0	1	0.0260473	3.95081	3.86031
ARHGEF7	ARHGEF7	0	1	0.00966791	4.88642	4.72067
ARHGEF7-AS1	ARHGEF7-AS1	0	1	0.14914	0	0
HTRA3	HTRA3	-0.606655	1	-0.808216	2.22961	1.22048
GOLGA6A	GOLGA6A	-0.606582	1	-0.927402	0.974652	0.490134
ARHGEF9-IT1	ARHGEF9-IT1	0	1	0.14914	0	0
CSMD2	CSMD2	-0.60615	1	-1.67398	0.0305091	0.00865776
ARID1B	ARID1B	0	1	0.00621615	9.47763	9.13436
GPRC5C	GPRC5C	-0.605977	1	-0.754871	5.57564	3.16887
MUC20	MUC20	-0.605885	1	-1.16072	0.429804	0.182177
TBX21	TBX21	-0.604794	1	-1.55868	0.176127	0.0546664
ARID3C	ARID3C	0	1	0.0496043	0.220893	0.218855
ARID4A	ARID4A	0	1	-0.0927941	3.70501	3.33375
TSPEAR	TSPEAR	-0.60343	1	-1.31029	0.178022	0.0673023
PTH1R	PTH1R	-0.603174	1	-1.12478	0.580498	0.252713
SIRT4	SIRT4	-0.603077	1	-0.984716	1.8407	0.8881
NTNG2	NTNG2	-0.602709	1	-1.11182	0.421343	0.185199
CNR1	CNR1	-0.601971	1	-2.13097	0.0522984	0.0101189
ARIH2OS	ARIH2OS	0	1	0.0390171	8.99455	8.86776
TSPYL2	TSPYL2	-0.601213	1	-0.655938	34.3227	20.9028
SLC51A	SLC51A	-0.600575	1	-1.37169	0.421606	0.151853
ZNF416	ZNF416	-0.600364	1	-0.802557	2.97907	1.63714
ARL13A	ARL13A	0	1	0.471068	0.0184206	0.0261366
RANBP17	RANBP17	-0.59968	1	-0.737308	3.44831	1.98402
ARL14	ARL14	0	1	0.886106	0.0366362	0.0701763
ARL14EP	ARL14EP	0	1	0.0723243	10.7114	10.8074
HOXC5	HOXC5	-0.598406	1	-0.780897	4.18721	2.33644
SMG1P5	SMG1P5	-0.597347	1	-0.633085	52.4778	32.4711
ZSCAN16	ZSCAN16	-0.597305	1	-0.812386	5.19617	2.83567
ARL17A	ARL17A	0	1	0.14914	0	0
ARL17B	ARL17B	0	1	0.0329796	105.623	103.704
IGLL3P	IGLL3P	-0.595852	1	-1.43582	0.782962	0.267813
ARL2-SNX15	ARL2-SNX15	0	1	0.032271	30.1325	29.5704
LINC00240	LINC00240	-0.595852	1	-1.43582	0.540941	0.18503
ARL3	ARL3	0	1	0.0252301	5.71024	5.57628
ARL4A	ARL4A	0	1	-0.0869844	4.64716	4.19826
HIST1H2BH	HIST1H2BH	-0.595588	1	-1.17948	2.37603	0.992485
FAM163A	FAM163A	-0.595462	1	-1.2717	0.266027	0.103572
CNTNAP3P2	CNTNAP3P2	-0.593917	1	-0.671442	9.54875	5.75267
ARL5B	ARL5B	0	1	0.0589307	10.7128	10.709
ARL5C	ARL5C	0	1	-3.02079	0.0802337	0
WT1-AS	WT1-AS	-0.593741	1	-1.16019	0.248355	0.105248
ARL6IP1	ARL6IP1	0	1	-0.0202798	87.7678	83.05
GSDMB	GSDMB	-0.591946	1	-0.884631	2.02418	1.04927
ZNF433	ZNF433	-0.590775	1	-0.875765	1.56651	0.817169
ARL6IP6	ARL6IP6	0	1	0.0358493	12.2894	12.09
ARL8A	ARL8A	0	1	-0.0460067	16.0358	14.905
ARL8B	ARL8B	0	1	0.00814543	27.4683	26.5088
ARL9	ARL9	0	1	-1.65821	0.225777	0.0600658
SRP14-AS1	SRP14-AS1	-0.589622	1	-0.876014	1.14842	0.59895
IER2	IER2	-0.589502	1	-0.659299	29.1658	17.7201
ARMC12	ARMC12	0	1	1.37153	0.0385518	0.106666
ARMC2	ARMC2	0	1	0.161366	0.591106	0.634408
ARMC2-AS1	ARMC2-AS1	0	1	1.14914	0	0.014007
ARMC3	ARMC3	0	1	0.274671	0.0730349	0.0850073
ARMC4	ARMC4	0	1	-0.13808	2.88112	2.51204
ARMC5	ARMC5	0	1	-0.0297954	4.39318	4.1295
ARMC6	ARMC6	0	1	0.0313967	31.2142	30.6134
H1F0	H1F0	-0.589251	1	-0.617209	157.306	98.4128
LRRC37A11P	LRRC37A11P	-0.588268	1	-1.22937	0.237255	0.0953805
ARMC9	ARMC9	0	1	0.0533242	3.30564	3.29161
ARMCX1	ARMCX1	0	1	-0.708841	0.123886	0.0706259
ARMCX2	ARMCX2	0	1	-0.0387516	2.95186	2.75724
ARMCX3	ARMCX3	0	1	-0.0501157	19.1473	17.747
ARMCX4	ARMCX4	0	1	-0.0364157	0.575411	0.538348
ARMCX5	ARMCX5	0	1	0.0706986	8.48073	8.5471
ARMCX5-GPRASP2	ARMCX5-GPRASP2	0	1	0.0159115	20.499	19.8897
LOC389765	LOC389765	-0.58649	1	-0.75742	5.83155	3.30781
ARMS2	ARMS2	0	1	-2.65821	0.0700803	0
ZNF773	ZNF773	-0.585609	1	-0.729768	4.92983	2.85116
CABP1	CABP1	-0.584562	1	-1.05249	0.770407	0.353555
ARNT2	ARNT2	0	1	-0.0372081	5.49728	5.14095
RASA4B	RASA4B	-0.584393	1	-0.626789	28.6046	17.7765
ARNTL2	ARNTL2	0	1	0.0368091	3.43446	3.38095
ARNTL2-AS1	ARNTL2-AS1	0	1	0.223141	0.429504	0.481768
ARPC1A	ARPC1A	0	1	0.0219328	100.682	98.099
HOXB6	HOXB6	-0.584046	1	-0.652271	37.1587	22.6866
CLCNKA	CLCNKA	-0.58295	1	-1.29143	0.279105	0.106925
KCNS3	KCNS3	-0.582598	1	-1.0669	0.554928	0.251961
ARPC4	ARPC4	0	1	0.0210647	37.8996	36.9048
ARPC4-TTLL3	ARPC4-TTLL3	0	1	-0.0166126	11.6436	11.0455
LOC100240735	LOC100240735	-0.5812	1	-1.16606	1.10538	0.466084
HOXC11	HOXC11	-0.580504	1	-0.743599	5.51794	3.16032
ARPIN	ARPIN	0	1	0.0306959	8.35431	8.18948
NFIL3	NFIL3	-0.579631	1	-0.685575	10.6542	6.35524
ARPP21	ARPP21	0	1	1.14914	0	0.00146123
ARR3	ARR3	0	1	-0.246789	0.173033	0.138101
AMOTL2	AMOTL2	-0.57934	1	-0.672731	6.38715	3.84426
ARRB2	ARRB2	0	1	0.0535123	27.6087	27.4955
SPRY1	SPRY1	-0.578794	1	-0.726158	4.49995	2.609
ARRDC1-AS1	ARRDC1-AS1	0	1	0.00348747	19.8401	19.085
ARRDC2	ARRDC2	0	1	-0.0747783	3.02833	2.75884
TNFRSF12A	TNFRSF12A	-0.577053	1	-0.730739	12.2084	7.0554
ARRDC3-AS1	ARRDC3-AS1	0	1	0.244297	0.494129	0.561959
PCDHB8	PCDHB8	-0.576525	1	-1.25422	0.281976	0.111136
ARRDC5	ARRDC5	0	1	0.14914	0	0
ARSA	ARSA	0	1	-0.0304442	7.65934	7.19652
ARSB	ARSB	0	1	-0.0709775	2.68632	2.45395
ARSD	ARSD	0	1	-1.43582	0.0309545	0.00968841
ARSE	ARSE	0	1	-0.119349	0.183939	0.161863
ARSF	ARSF	0	1	0.14914	0	0
ARSG	ARSG	0	1	-0.0939327	1.47336	1.32424
ARSH	ARSH	0	1	0.14914	0	0
ARSI	ARSI	0	1	-0.113894	0.0148997	0.0126846
ARSJ	ARSJ	0	1	0.0952731	0.38331	0.392875
PROM2	PROM2	-0.57649	1	-1.34967	0.127641	0.0466919
ART1	ART1	0	1	0.886106	0.0143864	0.0306189
ART3	ART3	0	1	0.14914	0	0
ART4	ART4	0	1	-1.43582	0.0137673	0
ART5	ART5	0	1	0.203033	1.61019	1.77894
ARTN	ARTN	0	1	0.422705	0.436921	0.563111
SYNGR3	SYNGR3	-0.575433	1	-0.86164	1.84977	0.974431
TAOK3	TAOK3	-0.575019	1	-0.663233	8.52258	5.16353
ARX	ARX	0	1	-0.494716	0.0788099	0.0524165
TCTE1	TCTE1	-0.574946	1	-1.9552	0.235517	0.0537059
NEB	NEB	-0.573843	1	-0.918703	0.101166	0.0511561
ASAH2	ASAH2	0	1	0.0788612	7.63039	7.73369
ASAH2B	ASAH2B	0	1	0.0765666	35.3906	35.8129
MIR4737	MIR4737	-0.572823	1	-1.33199	7.6898	2.85172
ASAP1-IT1	ASAP1-IT1	0	1	0.14914	0	0
CCDC157	CCDC157	-0.570751	1	-0.707706	5.23886	3.07678
EFHB	EFHB	-0.570087	1	-1.64227	0.145446	0.0422123
C2orf27A	C2orf27A	-0.56953	1	-0.830016	3.71615	2.00201
TAF1D	TAF1D	-0.568415	1	-0.639683	43.2857	26.6588
COL5A3	COL5A3	-0.568042	1	-1.18017	0.148273	0.0618131
ASB11	ASB11	0	1	-0.587826	0.0285216	0.016862
FAM131B	FAM131B	-0.567498	1	-1.10022	0.265575	0.117568
ASB13	ASB13	0	1	0.0791986	11.3599	11.5166
SH3BP5-AS1	SH3BP5-AS1	-0.566104	1	-0.644996	8.32022	5.10527
ASB15	ASB15	0	1	-0.85086	0.0031116	0
FOSB	FOSB	-0.564516	1	-0.871559	0.874767	0.457467
ASB16-AS1	ASB16-AS1	0	1	0.0610486	3.59444	3.59822
ASB17	ASB17	0	1	0.14914	0	0
ASB18	ASB18	0	1	0.14914	0.00673625	0.00716845
ASB2	ASB2	0	1	-0.587826	0.0113295	0.00602821
ASB3	ASB3	0	1	-0.093025	7.21375	6.48982
ASB4	ASB4	0	1	0.14914	0	0
ASB5	ASB5	0	1	0.471068	0.02181	0.0298406
GABRR2	GABRR2	-0.564317	1	-1.2858	0.326525	0.125477
ASB7	ASB7	0	1	-0.00302973	5.30927	5.08415
TAGLN	TAGLN	-0.563369	1	-0.887854	1.90932	0.986885
ASB9	ASB9	0	1	-0.609852	0.0963009	0.0585598
ASB9P1	ASB9P1	0	1	-0.502937	0.0580768	0.0370819
DRICH1	DRICH1	-0.563275	1	-1.38691	0.413797	0.146782
MAGEC3	MAGEC3	-0.562176	1	-1.27232	0.259522	0.100766
EFCAB6	EFCAB6	-0.562052	1	-0.808268	1.02053	0.558284
ASCL1	ASCL1	0	1	1.14914	0	0.00404308
ASCL2	ASCL2	0	1	-1.43582	0.0102082	0
ASCL3	ASCL3	0	1	1.14914	0.0145192	0.0463523
ASCL4	ASCL4	0	1	0.14914	0	0
2018-09-14	2018-09-14	-0.560661	1	-0.909754	0.683189	0.347591
ASF1A	ASF1A	0	1	0.0748426	12.5156	12.6499
ASF1B	ASF1B	0	1	0.0461453	50.0825	49.6232
ASGR1	ASGR1	0	1	0.240288	0.571398	0.648151
ASGR2	ASGR2	0	1	0.14914	0	0
TMEM119	TMEM119	-0.558451	1	-1.81769	0.146751	0.0371825
ASH1L-AS1	ASH1L-AS1	0	1	0.115743	4.19497	4.36185
EMX1	EMX1	-0.558444	1	-0.796225	2.45426	1.35406
CAMK2B	CAMK2B	-0.558206	1	-0.794469	1.18457	0.65436
ASIC2	ASIC2	0	1	1.06668	0.0176773	0.0376231
NOS2	NOS2	-0.558036	1	-0.823085	1.03664	0.561128
RASA4	RASA4	-0.556387	1	-0.611963	16.4693	10.3404
ASIC5	ASIC5	0	1	0.14914	0	0
ASIP	ASIP	0	1	0.4487	0.193921	0.257954
TBC1D10A	TBC1D10A	-0.555437	1	-0.659748	13.2022	8.01748
EEF1A2	EEF1A2	-0.552637	1	-0.595584	76.5673	48.6238
MMP17	MMP17	-0.552437	1	-0.78925	2.24179	1.24286
CGB8	CGB8	-0.552311	1	-1.12719	1.1491	0.498187
PDE2A	PDE2A	-0.551997	1	-1.3273	0.12661	0.0470498
EBI3	EBI3	-0.547279	1	-2.22937	0.207508	0.0353316
MYOD1	MYOD1	-0.547279	1	-2.22937	0.130641	0.0222436
ASPA	ASPA	0	1	0.14914	0	0
ASPDH	ASPDH	0	1	0.248676	0.307826	0.351545
ASPG	ASPG	0	1	-0.768398	0.0765719	0.0407424
NKD1	NKD1	-0.545327	1	-0.691706	1.56786	0.931017
ASPHD1	ASPHD1	0	1	-0.274071	1.50055	1.18912
ASPHD2	ASPHD2	0	1	-0.0643083	2.66916	2.44937
LOC105747689	LOC105747689	-0.545126	1	-2.43582	0.0847529	0.0106107
CGB	CGB	-0.545	1	-1.06587	1.32474	0.60105
ASPRV1	ASPRV1	0	1	-0.0536769	0.525269	0.485058
ASPSCR1	ASPSCR1	0	1	-0.0502151	10.2502	9.4995
SIGLEC14	SIGLEC14	-0.545	1	-1.06587	0.576164	0.261413
DNAH17	DNAH17	-0.544543	1	-0.732642	0.611377	0.352746
ASTE1	ASTE1	0	1	-0.000111488	4.80971	4.61492
ASTL	ASTL	0	1	2.95649	0	0.0464954
ASTN1	ASTN1	0	1	-0.350431	0.149432	0.112096
ETNPPL	ETNPPL	-0.544279	1	-1.02079	0.670013	0.314284
ASTN2-AS1	ASTN2-AS1	0	1	0.14914	0	0
HIST2H2AA3	HIST2H2AA3	-0.543803	1	-0.658995	40.8604	24.8254
HIST2H2AA4	HIST2H2AA4	-0.543803	1	-0.658995	40.8604	24.8254
ASXL2	ASXL2	0	1	0.00756212	5.78299	5.57867
ASXL3	ASXL3	0	1	0.154622	0.971905	1.03821
ASZ1	ASZ1	0	1	0.14914	0	0
PLK3	PLK3	-0.543664	1	-0.723838	3.86625	2.24456
CRTAC1	CRTAC1	-0.54149	1	-0.997081	0.507888	0.242395
CFAP57	CFAP57	-0.538757	1	-1.22937	0.141737	0.0568065
GKAP1	GKAP1	-0.538657	1	-0.715724	5.02358	2.93301
FBLN2	FBLN2	-0.537944	1	-0.831852	0.760663	0.40904
VCX2	VCX2	-0.537213	1	-1.20841	0.937958	0.382004
ATAD5	ATAD5	0	1	-0.0589577	6.48732	5.97606
ATAT1	ATAT1	0	1	0.14914	0	0
ATCAY	ATCAY	0	1	-1.65821	0.011244	0.00199424
PCDHB16	PCDHB16	-0.53721	1	-1.49856	0.0957909	0.0310243
CPNE7	CPNE7	-0.536802	1	-0.90441	0.873775	0.44602
ATF1	ATF1	0	1	0.0489239	10.2701	10.1954
SPATA2L	SPATA2L	-0.536025	1	-0.636406	12.1812	7.5183
LINC01599	LINC01599	-0.53593	1	-1.92125	0.396046	0.0925149
LINC00969	LINC00969	-0.535578	1	-0.755282	6.58616	3.73942
FZD7	FZD7	-0.535073	1	-0.611218	12.7459	8.00624
HIST1H2AC	HIST1H2AC	-0.533963	1	-0.82802	6.48179	3.49482
ATF6B	ATF6B	0	1	0.14914	0	0
ATG9B	ATG9B	-0.533122	1	-1.05473	0.242229	0.110761
GPR179	GPR179	-0.533122	1	-1.60985	0.0508536	0.0151023
ATF7IP2	ATF7IP2	0	1	-0.0497935	1.08424	1.00484
ATG10	ATG10	0	1	-0.101183	2.19404	1.96224
BAALC	BAALC	-0.53243	1	-1.34119	0.192128	0.070502
LOC101928489	LOC101928489	-0.53243	1	-1.34119	0.277432	0.101804
SLC5A5	SLC5A5	-0.53243	1	-1.34119	0.153069	0.0561689
GAS8	GAS8	-0.528818	1	-0.61803	10.39	6.49533
ATG16L1	ATG16L1	0	1	-0.00808599	8.77506	8.37359
ATG16L2	ATG16L2	0	1	0.158747	1.97109	2.11161
PROSER2	PROSER2	-0.528106	1	-0.630387	8.21143	5.0893
C9orf171	C9orf171	-0.527739	1	-1.07737	0.592396	0.266292
CNTNAP3	CNTNAP3	-0.524269	1	-0.596243	10.4428	6.62811
DDB2	DDB2	-0.522033	1	-0.604248	22.7051	14.3308
ATG4B	ATG4B	0	1	0.027465	21.0218	20.5609
CGB1	CGB1	-0.519729	1	-1.13531	1.21192	0.521358
PLSCR2	PLSCR2	-0.518483	1	-0.86692	1.40936	0.738783
ATG5	ATG5	0	1	0.0811692	8.67228	8.80386
ATG7	ATG7	0	1	0.0597674	9.26746	9.26955
ATG9A	ATG9A	0	1	0.00407357	21.3442	20.5406
LAMTOR5-AS1	LAMTOR5-AS1	-0.518034	1	-1.17279	1.48733	0.621799
ATHL1	ATHL1	0	1	-0.0566607	9.35951	8.63551
EPHB2	EPHB2	-0.517666	1	-0.630279	2.04326	1.26641
ATL1	ATL1	0	1	-0.124253	2.06717	1.81946
CTH	CTH	-0.516189	1	-0.619781	12.4098	7.74813
ATL3	ATL3	0	1	-0.0897878	3.08964	2.78586
S1PR3	S1PR3	-0.515285	1	-0.671775	2.69919	1.62501
CASC10	CASC10	-0.515026	1	-0.666912	6.31064	3.8122
TCHP	TCHP	-0.514863	1	-0.601472	11.4048	7.21215
ATOH1	ATOH1	0	1	-0.172788	0.389905	0.330052
ATOH7	ATOH7	0	1	-0.678023	0.3355	0.198348
IFI16	IFI16	-0.513391	1	-1.06904	0.367483	0.166114
MVK	MVK	-0.512947	1	-0.602187	17.1211	10.8215
ATP10A	ATP10A	0	1	1.14914	0	0.0019188
ATP10B	ATP10B	0	1	0.14914	0	0
ZNF547	ZNF547	-0.512711	1	-0.715254	2.50611	1.46329
PRAP1	PRAP1	-0.512217	1	-1.40725	0.595157	0.206806
CXXC5	CXXC5	-0.511146	1	-0.657209	9.34617	5.68433
ATP11AUN	ATP11AUN	0	1	1.14914	0	0.00448148
PHF21B	PHF21B	-0.51054	1	-0.618747	6.13996	3.83617
ZBTB7C	ZBTB7C	-0.509078	1	-0.781913	0.968411	0.539351
ATP12A	ATP12A	0	1	-0.208412	0.101098	0.0833779
TINCR	TINCR	-0.506502	1	-0.767028	1.18063	0.664512
ATP13A2	ATP13A2	0	1	-0.0485124	14.1562	13.1355
CEMIP	CEMIP	-0.505688	1	-0.930587	0.240123	0.120168
KRT17	KRT17	-0.505115	1	-1.0418	0.719503	0.331789
ATP13A4-AS1	ATP13A4-AS1	0	1	0.14914	0	0
ATP13A5	ATP13A5	0	1	-0.85086	0.0180646	0.00823872
ATP13A5-AS1	ATP13A5-AS1	0	1	-2.43582	0.0743109	0
TM7SF2	TM7SF2	-0.504503	1	-0.599063	19.7474	12.5083
WHAMM	WHAMM	-0.503653	1	-0.579638	12.6184	8.10163
PRTFDC1	PRTFDC1	-0.503322	1	-0.59105	18.4611	11.759
MYLK2	MYLK2	-0.50245	1	-1.0488	0.391961	0.179789
UNC80	UNC80	-0.50221	1	-1.46753	0.0313145	0.0103674
UCP3	UCP3	-0.501979	1	-0.920494	0.514526	0.25936
ATP1B2	ATP1B2	0	1	0.297239	0.604021	0.712579
LINC01411	LINC01411	-0.501752	1	-1.28149	0.533537	0.204769
AQP7	AQP7	-0.50167	1	-2.5513	0.090167	0.00799602
ATP2A1	ATP2A1	0	1	-0.147913	1.50979	1.30716
CYP4F12	CYP4F12	-0.50167	1	-3.5513	0.0544209	0
ATP2A2	ATP2A2	0	1	-0.00748086	38.7171	36.9625
ATP2A3	ATP2A3	0	1	-0.0281004	1.33496	1.25615
IL7	IL7	-0.50167	1	-3.5513	0.0545519	0
ATP2B2	ATP2B2	0	1	-0.177088	0.0874036	0.073961
ATP2B2-IT2	ATP2B2-IT2	0	1	0.14914	0	0
LOC100128714	LOC100128714	-0.50167	1	-3.5513	0.0575749	0
LOC101927143	LOC101927143	-0.50167	1	-3.5513	0.143536	0
LOC101928710	LOC101928710	-0.50167	1	-2.5513	0.0469721	0.00416549
ATP2C2	ATP2C2	0	1	-0.435823	0.149378	0.105029
ATP4A	ATP4A	0	1	0.224804	0.342072	0.383773
ATP4B	ATP4B	0	1	0.14914	0	0
LOC339975	LOC339975	-0.50167	1	-3.5513	0.0465665	0
MAFTRR	MAFTRR	-0.50167	1	-3.5513	0.165328	0
SPATA31C2	SPATA31C2	-0.50167	1	-3.5513	0.0301116	0
ATP5D	ATP5D	0	1	0.00626976	68.128	65.6627
ATP5E	ATP5E	0	1	0.0431445	176.303	174.323
ATP5EP2	ATP5EP2	0	1	-0.00446637	123.123	117.787
VSIG8	VSIG8	-0.50167	1	-3.5513	0.0622936	0
WNT7A	WNT7A	-0.50167	1	-3.5513	0.0660734	0
ATP5G2	ATP5G2	0	1	-0.0293688	185.105	174.055
GOLGA6C	GOLGA6C	-0.500892	1	-0.7706	0.764964	0.429428
MCOLN3	MCOLN3	-0.500147	1	-0.629842	5.9572	3.69301
IDH2	IDH2	-0.499788	1	-0.558055	44.2179	28.8195
ATP5J	ATP5J	0	1	0.000804043	101.722	97.6713
CCDC160	CCDC160	-0.499538	1	-1.15571	0.603011	0.255134
CSRNP1	CSRNP1	-0.499013	1	-0.623021	5.8111	3.61964
PCDHB13	PCDHB13	-0.497935	1	-1.20233	0.19667	0.0802752
ATP5L2	ATP5L2	0	1	0.0639037	13.3708	13.4116
BBC3	BBC3	-0.496919	1	-0.614221	9.85192	6.17441
VWCE	VWCE	-0.495138	1	-0.937275	0.456394	0.227217
GOLGA6B	GOLGA6B	-0.494329	1	-0.807533	0.971069	0.530908
ATP6AP1	ATP6AP1	0	1	0.0148804	87.436	84.7773
FLRT1	FLRT1	-0.494179	1	-0.856666	0.720818	0.38044
SERTAD1	SERTAD1	-0.493931	1	-0.645944	10.3154	6.32276
INHBE	INHBE	-0.493247	1	-0.791806	1.38638	0.766516
GPAT2	GPAT2	-0.491212	1	-0.775759	1.31002	0.732599
ATP6V0A4	ATP6V0A4	0	1	-0.21343	0.098395	0.0807748
LOC440461	LOC440461	-0.489148	1	-1.09322	0.551429	0.244504
LINC01012	LINC01012	-0.48867	1	-0.790487	1.03416	0.572269
ATP6V0CP3	ATP6V0CP3	0	1	0.248676	0.198202	0.227144
PARP10	PARP10	-0.488098	1	-0.85086	0.662609	0.351134
FAM132B	FAM132B	-0.48744	1	-0.59039	9.1513	5.83131
THBD	THBD	-0.486486	1	-0.959982	0.351097	0.171867
ZNF419	ZNF419	-0.486194	1	-0.62738	6.00243	3.72713
SLC43A2	SLC43A2	-0.486051	1	-0.57565	3.96329	2.55155
LTBP2	LTBP2	-0.485535	1	-0.702815	0.723754	0.426188
TIPARP-AS1	TIPARP-AS1	-0.48524	1	-0.776092	1.39169	0.778007
CITED2	CITED2	-0.48379	1	-0.540612	40.4648	26.6944
ZNF250	ZNF250	-0.48353	1	-0.619964	2.39941	1.49761
CCDC178	CCDC178	-0.483003	1	-1.12388	0.232158	0.100545
ERF	ERF	-0.482996	1	-0.534355	36.4196	24.1305
RPL32P3	RPL32P3	-0.481569	1	-0.575337	15.3115	9.85944
TMEM51-AS1	TMEM51-AS1	-0.481483	1	-0.986212	0.179852	0.0863419
MIR6858	MIR6858	-0.481299	1	-0.683272	106.207	63.4058
FGFR2	FGFR2	-0.480909	1	-0.558049	8.38925	5.46752
ATP6V1G1	ATP6V1G1	0	1	0.002483	78.5402	75.5002
ATP6V1G2	ATP6V1G2	0	1	0.14914	0	0
ATP6V1G2-DDX39B	ATP6V1G2-DDX39B	0	1	0.14914	0	0
ATP6V1G3	ATP6V1G3	0	1	0.14914	0	0
ATP6V1H	ATP6V1H	0	1	0.026163	16.0747	15.708
GALR3	GALR3	-0.480532	1	-2.17279	0.195765	0.0347208
RAPGEFL1	RAPGEFL1	-0.47997	1	-0.635387	2.95334	1.82349
INAFM1	INAFM1	-0.477928	1	-0.766296	3.83146	2.15667
ATP8A2	ATP8A2	0	1	0.23487	0.0904913	0.102316
TF	TF	-0.477593	1	-1.29143	0.189358	0.0719671
HSD17B7P2	HSD17B7P2	-0.477085	1	-0.559715	29.0939	18.9391
ATP8B3	ATP8B3	0	1	-0.1612	0.102801	0.0878763
ATP8B4	ATP8B4	0	1	0.0313035	0.0801962	0.0785143
KCNJ4	KCNJ4	-0.475889	1	-0.772858	1.59663	0.894499
LETM2	LETM2	-0.475675	1	-0.694397	1.43769	0.851544
ATP9B	ATP9B	0	1	0.112213	1.74885	1.81397
IFNA22P	IFNA22P	-0.475532	1	-1.24318	0.66795	0.263686
ATPAF2	ATPAF2	0	1	-0.0400742	8.75035	8.16641
LRCH4	LRCH4	-0.475036	1	-0.545098	17.4284	11.4613
CCDC130	CCDC130	-0.473596	1	-0.567374	19.4359	12.5845
CABLES1	CABLES1	-0.473309	1	-0.53045	16.0978	10.6946
RHBDD3	RHBDD3	-0.472975	1	-0.536313	39.5799	26.1881
FOXD4L4	FOXD4L4	-0.472844	1	-0.833582	1.8709	1.0035
ATRNL1	ATRNL1	0	1	-0.0541437	0.723492	0.668579
LINC00173	LINC00173	-0.472576	1	-0.899223	0.852387	0.435999
ATXN1	ATXN1	0	1	0.0475178	2.06035	2.04335
ATXN10	ATXN10	0	1	0.000523648	39.9237	38.3263
ATXN1L	ATXN1L	0	1	0.000674511	8.01456	7.69463
SYT12	SYT12	-0.472143	1	-1.03057	0.279215	0.129657
DSP	DSP	-0.471534	1	-0.498818	37.6044	25.5379
PTPN21	PTPN21	-0.470074	1	-0.601145	2.64219	1.67087
ATXN3L	ATXN3L	0	1	-0.76513	0.258709	0.14339
ATXN7	ATXN7	0	1	-0.0414767	3.8194	3.56124
ATXN7L1	ATXN7L1	0	1	0.0118584	0.865225	0.837035
ZFAS1	ZFAS1	-0.470025	1	-0.55483	37.5571	24.5311
SMARCD3	SMARCD3	-0.469296	1	-0.553291	20.4872	13.3959
ZNF862	ZNF862	-0.468469	1	-0.617677	1.84727	1.15472
ATXN8OS	ATXN8OS	0	1	-1.85086	0.019234	0
AUH	AUH	0	1	0.155835	4.96436	5.30748
AUNIP	AUNIP	0	1	-0.0869103	7.34462	6.63556
HSCB	HSCB	-0.467523	1	-0.594903	15.9431	10.1261
ACTN2	ACTN2	-0.467014	1	-0.600491	3.09719	1.95947
ETS1	ETS1	-0.466775	1	-0.644409	1.63678	1.00412
AURKAPS1	AURKAPS1	0	1	0.114424	8.77434	9.11515
AURKB	AURKB	0	1	-0.0186097	70.9554	67.2186
AURKC	AURKC	0	1	0.0925564	1.69019	1.72916
PDE4A	PDE4A	-0.466238	1	-0.612299	2.26088	1.41858
AVEN	AVEN	0	1	-0.00794179	8.17997	7.80612
AVIL	AVIL	0	1	0.234307	0.463363	0.523283
MEF2B	MEF2B	-0.465749	1	-0.68417	4.18866	2.49864
AVP	AVP	0	1	-0.85086	0.0152463	0
MLLT4-AS1	MLLT4-AS1	-0.464574	1	-0.838476	0.94334	0.504106
INPP5D	INPP5D	-0.463918	1	-0.670881	1.29784	0.781466
AVPR1B	AVPR1B	0	1	1.14914	0	0.00566441
AVPR2	AVPR2	0	1	0.371532	0.0731254	0.0915497
AWAT1	AWAT1	0	1	0.734102	0.00674588	0.0143574
AWAT2	AWAT2	0	1	-1.85086	0.0133298	0
AXDND1	AXDND1	0	1	-0.172788	0.0586483	0.0494089
AXIN1	AXIN1	0	1	0.0180858	16.7451	16.2719
AXIN2	AXIN2	0	1	-0.0322224	3.52791	3.31049
AXL	AXL	0	1	-0.385196	0.0789667	0.0573886
AZGP1	AZGP1	0	1	-1.07325	0.0447628	0.0158783
AZGP1P1	AZGP1P1	0	1	1.7341	0	0.0170076
GOLGA8CP	GOLGA8CP	-0.463626	1	-0.672095	1.25785	0.756743
DUSP1	DUSP1	-0.463543	1	-0.552515	17.3083	11.3232
AZIN1-AS1	AZIN1-AS1	0	1	0.00712094	0.330952	0.318104
AZIN2	AZIN2	0	1	-0.0569898	2.53479	2.33776
AZU1	AZU1	0	1	-1.85086	0.0310444	0
KLF4	KLF4	-0.462349	1	-0.623501	3.7293	2.32157
MRAP2	MRAP2	-0.460931	1	-0.844347	0.938204	0.4992
FOXD4L3	FOXD4L3	-0.460043	1	-0.721126	1.94026	1.12746
B3GALT1	B3GALT1	0	1	-0.407253	0.104474	0.0741181
B3GALT2	B3GALT2	0	1	-0.528932	0.0186196	0.0113224
B3GALT4	B3GALT4	0	1	0.14914	0	0
B3GALT5	B3GALT5	0	1	-2.85086	0.0219695	0
B3GALT5-AS1	B3GALT5-AS1	0	1	-0.85086	0.00430542	0
C16orf45	C16orf45	-0.459872	1	-0.803726	1.08801	0.596062
B3GAT1	B3GAT1	0	1	0.310891	0.149719	0.178555
B3GAT2	B3GAT2	0	1	-0.141869	2.0885	1.81557
EFCAB5	EFCAB5	-0.457443	1	-1.14459	0.11166	0.0475296
LSMEM1	LSMEM1	-0.457357	1	-0.844227	1.12874	0.600578
NDST3	NDST3	-0.454668	1	-1.85086	0.0618903	0.0151988
B3GNT3	B3GNT3	0	1	-0.218592	0.135317	0.110768
B3GNT4	B3GNT4	0	1	-0.333253	1.18596	0.901466
B3GNT5	B3GNT5	0	1	0.0633629	4.2804	4.29197
SMIM24	SMIM24	-0.454668	1	-1.85086	0.405354	0.0995452
B3GNT7	B3GNT7	0	1	0.14914	0.145793	0.155147
B3GNT8	B3GNT8	0	1	-0.687361	0.246765	0.144696
B3GNT9	B3GNT9	0	1	-0.00438098	1.10249	1.05442
LOC100499489	LOC100499489	-0.453998	1	-0.741236	1.42787	0.817873
B4GALNT1	B4GALNT1	0	1	0.106657	2.17582	2.24816
B4GALNT2	B4GALNT2	0	1	2.14914	0	0.0142792
B4GALNT3	B4GALNT3	0	1	0.0755109	6.72812	6.80342
RASA4CP	RASA4CP	-0.453772	1	-0.544259	22.1011	14.5416
CDHR2	CDHR2	-0.453239	1	-1.62345	0.0862658	0.0252452
B4GALT1-AS1	B4GALT1-AS1	0	1	0.228993	0.855403	0.962517
B4GALT2	B4GALT2	0	1	0.0286055	28.4487	27.8471
B4GALT3	B4GALT3	0	1	0.0134875	29.52	28.5945
LOC441204	LOC441204	-0.453239	1	-1.62345	0.231453	0.0677333
B4GALT4-AS1	B4GALT4-AS1	0	1	-0.0705381	3.0533	2.78767
CBR3	CBR3	-0.451974	1	-0.693413	4.48111	2.65525
SSU72	SSU72	-0.451859	1	-0.498812	94.679	64.2968
ADGRG1	ADGRG1	-0.45174	1	-2.24318	0.0376145	0.00600419
CYP4F62P	CYP4F62P	-0.45174	1	-2.24318	0.0782544	0.0124913
EFCAB6-AS1	EFCAB6-AS1	-0.45174	1	-2.24318	0.0945166	0.0150871
COL13A1	COL13A1	-0.451251	1	-0.735958	1.15825	0.665905
SLITRK3	SLITRK3	-0.450287	1	-0.588756	3.46473	2.20984
BAALC-AS1	BAALC-AS1	0	1	2.14914	0	0.0415
BAALC-AS2	BAALC-AS2	0	1	-0.85086	0.0190272	0
BAAT	BAAT	0	1	0.380465	0.0588505	0.0740131
BABAM1	BABAM1	0	1	-0.0196878	43.4641	41.1441
BACE1	BACE1	0	1	-0.0123458	5.34268	5.08323
CHRNB2	CHRNB2	-0.449716	1	-1.23419	0.0973787	0.0386404
ABCC3	ABCC3	-0.449296	1	-1.30337	0.0913132	0.034296
PLXNC1	PLXNC1	-0.449217	1	-0.775408	0.369341	0.206445
HIST3H2BB	HIST3H2BB	-0.448952	1	-0.951946	2.75608	1.35536
HSD11B2	HSD11B2	-0.448952	1	-0.951946	0.661928	0.325517
EPO	EPO	-0.448397	1	-1.89039	0.255451	0.060409
FCGR1A	FCGR1A	-0.448397	1	-1.89039	0.156135	0.0369228
BAG2	BAG2	0	1	0.0326618	13.8113	13.5571
HIST1H2AI	HIST1H2AI	-0.448352	1	-0.810218	4.90991	2.67671
MXI1	MXI1	-0.447503	1	-0.53152	10.1585	6.74335
BAG5	BAG5	0	1	0.00968619	10.3697	10.0182
BAG6	BAG6	0	1	0.00748195	77.7622	75.0121
BAGE	BAGE	0	1	0.166627	0.803824	0.865958
BAGE2	BAGE2	0	1	0.0253337	3.02938	2.9582
BAGE3	BAGE3	0	1	0.0253337	3.02938	2.9582
BAGE4	BAGE4	0	1	0.0479932	3.09029	3.06552
BAGE5	BAGE5	0	1	0.0479932	3.09205	3.06727
CGB5	CGB5	-0.447153	1	-0.974242	1.29765	0.627688
IQCH	IQCH	-0.446845	1	-0.648138	1.26216	0.772124
GDA	GDA	-0.445994	1	-2.35336	0.0263249	0.00350174
BAIAP2-AS1	BAIAP2-AS1	0	1	0.0399295	3.7165	3.66646
IL24	IL24	-0.445994	1	-2.35336	0.076301	0.0101496
BAIAP2L2	BAIAP2L2	0	1	-0.151034	0.791957	0.68358
LOC153910	LOC153910	-0.445994	1	-2.35336	0.0596837	0.00793913
LOC403312	LOC403312	-0.445994	1	-2.35336	0.0441391	0.00587139
BALF1_1	NA	0	1	0.14914	0	0
BALF2_1	NA	0	1	0.14914	0	0
BALF3_1	NA	0	1	0.14914	0	0
BALF4_1	NA	0	1	0.14914	0	0
BALF5_1	NA	0	1	0.14914	0	0
BAMBI	BAMBI	0	1	-0.0988439	8.76416	7.85265
BANCR	BANCR	0	1	0.14914	0	0
IFIT2	IFIT2	-0.445759	1	-0.895807	0.437446	0.224136
BANF2	BANF2	0	1	0.14914	0	0
BANK1	BANK1	0	1	-1.17279	0.0106099	0.00282265
CYTH3	CYTH3	-0.445205	1	-0.512204	13.6207	9.16393
TNRC18	TNRC18	-0.444461	1	-0.477887	22.8517	15.7458
BARD1	BARD1	0	1	0.0230045	4.46164	4.35027
BARF0_1	NA	0	1	0.14914	0	0
BARF1_1	NA	0	1	0.14914	0	0
BARHL1	BARHL1	0	1	-1.52893	0.074233	0.0210656
CPEB2	CPEB2	-0.44418	1	-0.590243	1.90887	1.21618
BARX1	BARX1	0	1	0.16532	5.07535	5.46198
ERV3-1	ERV3-1	-0.443937	1	-0.644409	2.17588	1.33456
SPATA17	SPATA17	-0.443537	1	-0.764227	1.26939	0.71515
BASP1P1	BASP1P1	0	1	-0.616395	0.409613	0.252819
BATF	BATF	0	1	0.14914	0	0
BATF2	BATF2	0	1	-0.301026	0.386518	0.299919
SFXN5	SFXN5	-0.44331	1	-0.534826	7.93752	5.25681
IRS2	IRS2	-0.44312	1	-0.573742	2.33577	1.50545
BAZ1A	BAZ1A	0	1	0.0130795	22.2572	21.5534
RIBC2	RIBC2	-0.442692	1	-0.632923	5.5993	3.46212
BAZ2A	BAZ2A	0	1	-0.0126	20.3452	19.3543
BHLHE40	BHLHE40	-0.442566	1	-0.510232	19.6433	13.234
ARHGAP42	ARHGAP42	-0.442509	1	-0.581854	3.03064	1.94224
BBIP1	BBIP1	0	1	0.0508513	7.91828	7.8711
BBLF1_1	NA	0	1	0.14914	0	0
BBLF2/BBLF3_1	NA	0	1	0.14914	0	0
BBLF4_1	NA	0	1	0.14914	0	0
BBOX1	BBOX1	0	1	0.341785	0.0300238	0.0372752
BBOX1-AS1	BBOX1-AS1	0	1	0.123145	0.887763	0.927701
BBRF1_1	NA	0	1	0.14914	0	0
BBRF2_1	NA	0	1	0.14914	0	0
BBRF3_1	NA	0	1	0.14914	0	0
SORCS2	SORCS2	-0.440589	1	-1.11025	0.121613	0.0530937
BBS10	BBS10	0	1	0.106548	5.06774	5.23593
BBS12	BBS12	0	1	-0.187895	1.51517	1.27586
TUBB2B	TUBB2B	-0.440527	1	-0.464618	229.201	159.39
NPIPB6	NPIPB6	-0.440134	1	-0.550183	16.2553	10.6506
ZIK1	ZIK1	-0.439562	1	-0.724702	1.3472	0.780622
BBS7	BBS7	0	1	0.0431263	10.5747	10.4558
BBS9	BBS9	0	1	0.0856043	2.06878	2.10656
KLHDC2	KLHDC2	-0.438687	1	-0.532322	17.3595	11.5166
BCAM	BCAM	0	1	-0.0315704	3.82891	3.59452
BCAN	BCAN	0	1	0.0560305	0.0722375	0.0719129
PHLDA2	PHLDA2	-0.438655	1	-0.645086	7.28328	4.46477
SLC13A3	SLC13A3	-0.438301	1	-0.599623	2.55157	1.61494
TGIF1	TGIF1	-0.438071	1	-0.585028	3.13669	2.00568
LOC100507053	LOC100507053	-0.437872	1	-1.05249	0.177992	0.0811766
BCAR4	BCAR4	0	1	-1.43582	0.0144084	0
BCAS1	BCAS1	0	1	-0.783746	0.0543165	0.0289007
BCAS2	BCAS2	0	1	-0.00555043	122.564	117.166
BCAS3	BCAS3	0	1	-0.0854064	8.20583	7.42164
BCAS4	BCAS4	0	1	-0.0685911	4.93105	4.51133
NPTXR	NPTXR	-0.437777	1	-0.597302	1.89886	1.20378
FOXD3	FOXD3	-0.436782	1	-0.58464	6.18821	3.95795
LOC101927188	LOC101927188	-0.436349	1	-0.886929	0.662352	0.34148
FAM228B	FAM228B	-0.434986	1	-0.737331	1.98408	1.13928
STXBP5-AS1	STXBP5-AS1	-0.433228	1	-0.8299	0.626708	0.336728
ACD	ACD	-0.432666	1	-0.511067	21.4787	14.4617
BCKDHA	BCKDHA	0	1	-0.0177409	17.6248	16.7063
GUCA1B	GUCA1B	-0.432396	1	-0.912261	0.59452	0.300848
KIAA0825	KIAA0825	-0.432396	1	-0.912261	0.163069	0.0825186
BCL10	BCL10	0	1	-0.114683	5.56398	4.93091
BCL11A	BCL11A	0	1	-0.0871344	1.96202	1.77229
BCL11B	BCL11B	0	1	0.239121	0.235849	0.267214
FAM24B-CUZD1	FAM24B-CUZD1	-0.430604	1	-1.06767	0.305828	0.137838
BCL2A1	BCL2A1	0	1	-0.435823	0.0200159	0.0106501
BCL2L1	BCL2L1	0	1	0.0673851	10.1714	10.2275
BCL2L10	BCL2L10	0	1	0.14914	0	0
MGAT5B	MGAT5B	-0.429617	1	-0.646502	1.36428	0.835412
ARL11	ARL11	-0.429605	1	-1.4034	0.107929	0.0373942
BCL2L13	BCL2L13	0	1	-0.00839188	10.0435	9.58212
BCL2L14	BCL2L14	0	1	1.14914	0	0.00450157
BCL2L15	BCL2L15	0	1	-0.0665887	0.0664211	0.0605852
CIDECP	CIDECP	-0.429423	1	-0.615232	10.1897	6.3785
BCL2L2-PABPN1	BCL2L2-PABPN1	0	1	0.0214758	99.7671	97.1767
BCL3	BCL3	0	1	0.241706	0.8354	0.948266
BCL6	BCL6	0	1	-0.0352846	1.18473	1.10915
BCL6B	BCL6B	0	1	-0.0366436	2.3239	2.17385
ARC	ARC	-0.429325	1	-0.728088	1.11406	0.64387
DDIT3	DDIT3	-0.429031	1	-0.567604	12.2896	7.95426
BCL7C	BCL7C	0	1	-0.0532416	23.7014	21.9203
NFKBIL1	NFKBIL1	-0.429001	1	-0.528056	17.4059	11.5813
ZBTB17	ZBTB17	-0.427941	1	-0.540339	7.80264	5.14731
NAB2	NAB2	-0.427107	1	-0.531077	9.36786	6.21992
BCO1	BCO1	0	1	-2.17279	0.0155542	0
BCO2	BCO2	0	1	0.172599	0.188624	0.204072
FAM24B	FAM24B	-0.425627	1	-0.930087	1.58921	0.793553
BCORL1	BCORL1	0	1	-0.00579463	8.57451	8.19539
BCORP1	BCORP1	0	1	-0.351758	0.190396	0.142376
PCSK4	PCSK4	-0.42545	1	-0.665023	1.85049	1.11837
BCRF1/IL10_1	NA	0	1	0.14914	0	0
KDM3A	KDM3A	-0.425338	1	-0.484459	15.7144	10.7782
BTNL9	BTNL9	-0.425247	1	-0.631079	1.70066	1.05273
BCS1L	BCS1L	0	1	0.0504736	31.2041	31.0107
BCYRN1	BCYRN1	0	1	-1.51383	0.889396	0.262906
BDH1	BDH1	0	1	0.239854	0.864698	0.980071
SHISA2	SHISA2	-0.424816	1	-0.484971	25.8428	17.7187
BDKRB1	BDKRB1	0	1	0.14914	0	0
BDKRB2	BDKRB2	0	1	-0.260251	0.188885	0.150753
BDLF1_1	NA	0	1	0.14914	0	0
BDLF2_1	NA	0	1	0.14914	0	0
BDLF3.5_1	NA	0	1	0.14914	0	0
BDLF3_1	NA	0	1	0.14914	0	0
BDLF4_1	NA	0	1	0.14914	0	0
BDNF	BDNF	0	1	0.901212	0.0219789	0.0402812
BDNF-AS	BDNF-AS	0	1	-0.289744	0.185716	0.14493
ZNF296	ZNF296	-0.424599	1	-0.600338	5.73628	3.6284
BEAN1	BEAN1	0	1	-0.341186	0.313689	0.236809
BEAN1-AS1	BEAN1-AS1	0	1	2.14914	0	0.0623789
BECN1	BECN1	0	1	-0.00256299	23.5122	22.5229
BECN2	BECN2	0	1	-1.31029	0.0728201	0.0232477
BEGAIN	BEGAIN	0	1	-0.198082	0.625355	0.522365
CYP3A5	CYP3A5	-0.424281	1	-0.996711	0.242047	0.115034
BEND3	BEND3	0	1	-0.0566696	3.43065	3.16521
BEND3P3	BEND3P3	0	1	0.060805	1.15258	1.15359
BEND4	BEND4	0	1	0.0269208	2.57211	2.51472
BEND5	BEND5	0	1	0.12642	0.321558	0.336758
NPIPB8	NPIPB8	-0.423835	1	-0.511043	27.5932	18.5784
BEND7	BEND7	0	1	0.114462	2.43715	2.53185
HIC1	HIC1	-0.42382	1	-0.970599	0.330932	0.160361
KIAA1656	KIAA1656	-0.423528	1	-0.60172	1.16402	0.735563
BEST3	BEST3	0	1	-0.140367	0.0367831	0.0316873
BEST4	BEST4	0	1	-0.234189	0.130576	0.105413
BET1	BET1	0	1	0.0746577	7.28854	7.36574
BET1L	BET1L	0	1	-0.0339824	14.9416	14.0045
LINC00693	LINC00693	-0.423108	1	-0.60368	5.21515	3.291
EGR2	EGR2	-0.422991	1	-1.20994	0.17388	0.0701862
OSCP1	OSCP1	-0.422962	1	-0.623772	4.21711	2.62385
FAAH	FAAH	-0.422407	1	-0.708841	1.69379	0.992316
FAM174B	FAM174B	-0.422291	1	-0.795246	0.818466	0.45077
BFLF1_1	NA	0	1	0.14914	0	0
BFLF2_1	NA	0	1	0.14914	0	0
BFRF1A_1	NA	0	1	0.14914	0	0
BFRF1_1	NA	0	1	0.14914	0	0
BFRF2_1	NA	0	1	0.14914	0	0
BFRF3_1	NA	0	1	0.14914	0	0
ADPRM	ADPRM	-0.422258	1	-0.658215	3.38829	2.05756
TIPARP	TIPARP	-0.422016	1	-0.508258	8.08124	5.4516
ADM2	ADM2	-0.419896	1	-0.637911	1.40027	0.862575
BGLF1_1	NA	0	1	0.14914	0	0
BGLF2_1	NA	0	1	0.14914	0	0
BGLF3.5_1	NA	0	1	0.14914	0	0
BGLF3_1	NA	0	1	0.14914	0	0
BGLF4_1	NA	0	1	0.14914	0	0
BGLF5_1	NA	0	1	0.14914	0	0
BGLT3	BGLT3	0	1	0.14914	0	0
BGN	BGN	0	1	-0.00286315	0.0347534	0.032874
BGRF1/BDRF1_1	NA	0	1	0.14914	0	0
BHLF1_1	NA	0	1	0.14914	0	0
BHLHA15	BHLHA15	0	1	-1.43582	0.187146	0.0569009
BHLHA9	BHLHA9	0	1	0.14914	0	0
BHLHB9	BHLHB9	0	1	0.092316	5.81989	5.95402
BHLHE22	BHLHE22	0	1	0.493788	0.172247	0.233558
BHLHE23	BHLHE23	0	1	-3.17279	0.080357	0
PCDH10	PCDH10	-0.419183	1	-0.458291	18.3629	12.8257
BHLHE40-AS1	BHLHE40-AS1	0	1	-0.251822	0.468749	0.37689
CDNF	CDNF	-0.418181	1	-0.975188	0.766352	0.370005
BHMG1	BHMG1	0	1	-0.60829	0.239878	0.149515
BHMT	BHMT	0	1	-2.17279	0.0339749	0.0040172
BHMT2	BHMT2	0	1	-0.85086	0.00355997	0
BHRF1_1	NA	0	1	0.14914	0	0
BHRF1_intron_acceptor_used_from_latent_transcripts_1	NA	0	1	0.14914	0	0
CREB3L1	CREB3L1	-0.417728	1	-0.685436	1.48701	0.885711
KLF5	KLF5	-0.417642	1	-0.500023	10.6685	7.23825
BICD2	BICD2	0	1	0.0244314	11.4909	11.2154
MIR6877	MIR6877	-0.417422	1	-0.934001	18.2851	9.10147
IGSF9	IGSF9	-0.416529	1	-0.757751	0.627765	0.355131
BILF1_1	NA	0	1	0.14914	0	0
BILF2_1	NA	0	1	0.14914	0	0
LINC01033	LINC01033	-0.416391	1	-0.890937	1.9139	0.983231
BIN2	BIN2	0	1	-0.381375	0.0378382	0.026844
BIN3	BIN3	0	1	-0.0921424	7.32721	6.59565
BIN3-IT1	BIN3-IT1	0	1	1.7341	0	0.0109222
ADRB2	ADRB2	-0.41388	1	-0.793273	1.01677	0.560677
BIRC3	BIRC3	0	1	0.218182	0.137903	0.154016
BIRC5	BIRC5	0	1	0.0277272	83.9237	82.0997
KANK3	KANK3	-0.413811	1	-0.614646	2.50921	1.57113
BIRC6-AS2	BIRC6-AS2	0	1	0.14914	0	0
BIRC7	BIRC7	0	1	1.14914	0	0.00734138
BIRC8	BIRC8	0	1	-0.85086	0.0140022	0.00496687
BISPR	BISPR	0	1	-0.0987876	0.166915	0.148821
CCDC144B	CCDC144B	-0.413385	1	-0.698857	0.409193	0.241402
LRRC26	LRRC26	-0.412947	1	-1.11389	0.560721	0.243721
BKRF2_1	NA	0	1	0.14914	0	0
BKRF3_1	NA	0	1	0.14914	0	0
BKRF4_1	NA	0	1	0.14914	0	0
BLACAT1	BLACAT1	0	1	-1.85086	0.0108228	0
BLACE	BLACE	0	1	-0.85086	0.0269422	0.0122875
HOXC9	HOXC9	-0.412603	1	-0.519801	15.427	10.3232
BLID	BLID	0	1	3.47107	0	0.104857
BLK	BLK	0	1	0.0787506	0.225917	0.228779
BLLF1-splice_variant_1	NA	0	1	0.14914	0	0
BLLF1_1	NA	0	1	0.14914	0	0
BLLF2_1	NA	0	1	0.14914	0	0
BLLF3_1	NA	0	1	0.14914	0	0
BLM	BLM	0	1	0.0122572	14.9757	14.4939
SMC1B	SMC1B	-0.412306	1	-0.980143	0.230832	0.111012
BLNK	BLNK	0	1	0.816565	0.0826038	0.142844
BLOC1S1	BLOC1S1	0	1	0.0306205	27.8801	27.3282
BLOC1S1-RDH5	BLOC1S1-RDH5	0	1	0.00959343	18.1358	17.5194
BLOC1S2	BLOC1S2	0	1	-0.00228192	16.8198	16.1153
MIB2	MIB2	-0.412017	1	-0.491355	12.0253	8.20806
C4A	C4A	-0.410661	1	-0.551057	2.58113	1.68988
N4BP3	N4BP3	-0.410546	1	-0.586322	1.51012	0.964544
RND1	RND1	-0.410426	1	-0.697315	2.11422	1.24859
SLC1A4	SLC1A4	-0.410021	1	-0.509125	5.79917	3.90958
BLRF1_1	NA	0	1	0.14914	0	0
BLRF2_1	NA	0	1	0.14914	0	0
GBP1	GBP1	-0.409781	1	-1.01313	0.287766	0.135004
BLVRB	BLVRB	0	1	-0.0522879	30.8703	28.5686
BLZF1	BLZF1	0	1	0.0569604	8.42283	8.4082
UTRN	UTRN	-0.409445	1	-0.460433	8.28048	5.77487
BMI1	BMI1	0	1	0.0220244	29.1626	28.4161
BMP1	BMP1	0	1	-0.109512	2.78505	2.47691
BMP10	BMP10	0	1	0.14914	0	0
BMP15	BMP15	0	1	0.14914	0	0
ADHFE1	ADHFE1	-0.408696	1	-0.938323	0.587664	0.291486
BMP2K	BMP2K	0	1	-0.126545	3.27441	2.878
BMP3	BMP3	0	1	-0.564556	0.133316	0.0858227
BMP4	BMP4	0	1	0.0525218	3.3689	3.35251
BMP5	BMP5	0	1	0.0589421	0.13917	0.138843
BMP6	BMP6	0	1	0.047561	7.8205	7.75624
RTN4RL1	RTN4RL1	-0.408105	1	-0.684537	1.04138	0.620588
BMP7-AS1	BMP7-AS1	0	1	0.14914	0	0
VWA5A	VWA5A	-0.408098	1	-0.89268	0.323425	0.165898
PDGFRA	PDGFRA	-0.407579	1	-0.796921	0.300036	0.16499
HIST1H2BK	HIST1H2BK	-0.40708	1	-0.460478	111.844	77.9979
BMPR1A	BMPR1A	0	1	0.0668324	10.0221	10.0736
BMPR1B	BMPR1B	0	1	-0.0708924	0.806568	0.736667
ENKD1	ENKD1	-0.406159	1	-0.529537	11.7017	7.77712
CTAG1B	CTAG1B	-0.40518	1	-1.34271	0.555146	0.201397
BMRF1_1	NA	0	1	0.14914	0	0
BMRF2_1	NA	0	1	0.14914	0	0
MUC4	MUC4	-0.40518	1	-1.34271	0.0247113	0.00896483
NTN3	NTN3	-0.403375	1	-1.06718	0.370656	0.166878
ABCC8	ABCC8	-0.40326	1	-0.71841	0.596072	0.346732
CREBRF	CREBRF	-0.402946	1	-0.546833	1.52759	1.00303
BMS1P21	BMS1P21	0	1	0.0555992	2.56127	2.55372
BMS1P4	BMS1P4	0	1	0.0307831	9.65416	9.46399
URAHP	URAHP	-0.401351	1	-0.560337	5.12523	3.33356
TCHH	TCHH	-0.400151	1	-0.668483	0.569352	0.343142
CCDC116	CCDC116	-0.400055	1	-0.881887	0.602759	0.311553
RASSF1	RASSF1	-0.399887	1	-0.47241	21.7819	15.0645
BNC2	BNC2	0	1	-0.0968858	0.725736	0.651094
LRRC4	LRRC4	-0.398557	1	-0.601153	1.8432	1.16496
CACNG6	CACNG6	-0.398083	1	-1.17279	0.293213	0.121637
KCNQ3	KCNQ3	-0.398083	1	-1.17279	0.0492318	0.0204234
BNIP3L	BNIP3L	0	1	0.0247817	9.04111	8.82637
MYL5	MYL5	-0.397956	1	-0.658215	6.38208	3.87438
BNLF2a_1	NA	0	1	0.14914	0	0
BNLF2b_1	NA	0	1	0.14914	0	0
BNRF1_1	NA	0	1	0.14914	0	0
BOC	BOC	0	1	-0.00995755	2.39038	2.27796
BOD1	BOD1	0	1	0.0357593	38.0232	37.4042
ANXA2	ANXA2	-0.396796	1	-0.454153	44.7551	31.3484
BOD1L2	BOD1L2	0	1	-0.179771	1.31115	1.11022
BOK	BOK	0	1	-0.0223405	0.410015	0.386999
BOK-AS1	BOK-AS1	0	1	0.14914	0	0
GAS5	GAS5	-0.396538	1	-0.440174	220.631	156.048
BOLA2	BOLA2	0	1	-0.0125738	363.213	345.531
BOLA2B	BOLA2B	0	1	-0.0125738	363.213	345.531
PLEKHM1P	PLEKHM1P	-0.39639	1	-0.489755	10.6034	7.24526
ZFHX4-AS1	ZFHX4-AS1	-0.395652	1	-0.926148	0.645723	0.323021
BOLF1_1	NA	0	1	0.14914	0	0
BOLL	BOLL	0	1	0.634567	0.0104397	0.0166643
EMC9	EMC9	-0.394628	1	-0.494685	32.3587	22.0345
BORA	BORA	0	1	-0.0699792	12.1572	11.1138
BORF1_1	NA	0	1	0.14914	0	0
BORF2_1	NA	0	1	0.14914	0	0
BPESC1	BPESC1	0	1	-1.43582	0.00537136	0
BPGM	BPGM	0	1	0.00641581	15.2269	14.6772
LINC00669	LINC00669	-0.393941	1	-0.614748	2.69014	1.68397
BPI	BPI	0	1	0.14914	0	0
BPIFA1	BPIFA1	0	1	0.14914	0	0
BPIFA2	BPIFA2	0	1	0.14914	0	0
BPIFA3	BPIFA3	0	1	0.14914	0	0
BPIFA4P	BPIFA4P	0	1	0.14914	0	0
BPIFB1	BPIFB1	0	1	-1.43582	0.0109293	0
BPIFB2	BPIFB2	0	1	0.14914	0	0
BPIFB3	BPIFB3	0	1	0.14914	0	0
BPIFB4	BPIFB4	0	1	0.14914	0	0
BPIFB6	BPIFB6	0	1	0.14914	0	0
BPIFC	BPIFC	0	1	-0.265898	0.0142992	0.0101444
BPLF1_1	NA	0	1	0.14914	0	0
PGF	PGF	-0.3935	1	-0.5388	6.80526	4.49334
NPIPA7	NPIPA7	-0.393167	1	-0.437487	116.491	82.545
BPY2	BPY2	0	1	0.14914	0	0
BPY2B	BPY2B	0	1	0.14914	0	0
BPY2C	BPY2C	0	1	0.14914	0	0
BRAF	BRAF	0	1	-0.0806402	4.80524	4.36015
NPIPA8	NPIPA8	-0.393167	1	-0.437487	116.491	82.545
BRAT1	BRAT1	0	1	-0.04562	28.0995	26.1258
TMEM79	TMEM79	-0.393105	1	-0.542738	5.21587	3.43442
BRCA2	BRCA2	0	1	0.0713104	3.45555	3.48409
BRCAT107	BRCAT107	0	1	0.14914	0	0
BRCAT54	BRCAT54	0	1	0.0158734	0.223252	0.215979
APOBEC3G	APOBEC3G	-0.392193	1	-0.871324	0.725564	0.377845
GPD1	GPD1	-0.391907	1	-1.37023	0.128568	0.0456056
STX5	STX5	-0.391903	1	-0.475219	20.6747	14.2705
BRD3	BRD3	0	1	-0.0142691	18.3122	17.4002
DNHD1	DNHD1	-0.391588	1	-0.548859	0.710219	0.465642
LRRC46	LRRC46	-0.391437	1	-0.726197	1.35523	0.783793
BRD7P3	BRD7P3	0	1	0.053833	0.83599	0.832496
CASS4	CASS4	-0.391405	1	-0.811547	0.521408	0.283596
BRD9	BRD9	0	1	-0.0276917	17.5678	16.538
BRDT	BRDT	0	1	1.65164	0.0116483	0.0396663
BRDTP1	BRDTP1	0	1	0.14914	0	0
HRAT92	HRAT92	-0.391281	1	-1.21343	0.142666	0.0572904
TMTC1	TMTC1	-0.391077	1	-0.491452	2.91656	1.99047
BREA2	BREA2	0	1	-0.0952788	0.715817	0.641469
BRF1	BRF1	0	1	-0.0427233	10.1558	9.46134
PCSK1	PCSK1	-0.391008	1	-1.9504	0.0522005	0.011493
RIMS2	RIMS2	-0.389858	1	-0.734536	0.308941	0.177607
ZNF790-AS1	ZNF790-AS1	-0.389436	1	-0.75544	2.08627	1.18153
BRICD5	BRICD5	0	1	-0.0744297	5.60208	5.1043
BRINP1	BRINP1	0	1	0.14914	0	0
AFAP1L2	AFAP1L2	-0.389128	1	-0.81807	0.392756	0.212601
BRINP3	BRINP3	0	1	-0.052871	1.87506	1.73419
JAG2	JAG2	-0.388654	1	-0.460886	8.7792	6.12047
RSPH10B	RSPH10B	-0.388355	1	-0.633847	1.51316	0.934459
RSPH10B2	RSPH10B2	-0.388355	1	-0.633847	1.51316	0.934459
BRLF1_1	NA	0	1	0.14914	0	0
TEKT2	TEKT2	-0.387672	1	-1.1014	0.425281	0.186351
BRMS1L	BRMS1L	0	1	-0.0441355	13.1336	12.2234
BROX	BROX	0	1	0.0609456	11.5359	11.5479
BRPF1	BRPF1	0	1	-0.0374914	17.7472	16.5939
BRPF3	BRPF3	0	1	0.0259281	12.3065	12.0239
BRRF1_1	NA	0	1	0.14914	0	0
BRRF2_1	NA	0	1	0.14914	0	0
BRS3	BRS3	0	1	0.14914	0	0
IL6R	IL6R	-0.387575	1	-0.568211	1.29379	0.83679
TPRN	TPRN	-0.386674	1	-0.474202	13.3187	9.19941
GGT8P	GGT8P	-0.386339	1	-0.817693	0.649682	0.351748
BRWD1-AS1	BRWD1-AS1	0	1	0.14914	0.0273154	0.029068
BRWD1-IT2	BRWD1-IT2	0	1	-0.633269	0.392839	0.238882
C19orf68	C19orf68	-0.386094	1	-0.506032	5.25795	3.552
IRF8	IRF8	-0.386031	1	-0.574545	2.93658	1.89085
TRPC3	TRPC3	-0.385932	1	-0.654776	1.09004	0.663243
KLHL24	KLHL24	-0.385498	1	-0.501489	2.74831	1.86251
BSLF1_1	NA	0	1	0.14914	0	0
BSLF2/BMLF1_1	NA	0	1	0.14914	0	0
BSN	BSN	0	1	0.0939984	1.51329	1.54997
BSN-AS2	BSN-AS2	0	1	-0.0372732	0.11602	0.108031
BSND	BSND	0	1	1.7341	0	0.0146613
BSPH1	BSPH1	0	1	0.14914	0	0
MACROD2	MACROD2	-0.385483	1	-0.786411	0.362269	0.200624
BSRF1_1	NA	0	1	0.14914	0	0
BST1	BST1	0	1	0.708567	0.11478	0.183217
BST2	BST2	0	1	-0.188441	1.27809	1.07428
BSX	BSX	0	1	-2.17279	0.0537748	0
HEXIM1	HEXIM1	-0.385167	1	-0.43805	19.8118	14.0329
COL6A2	COL6A2	-0.385143	1	-0.449221	14.9278	10.4917
KLF6	KLF6	-0.384692	1	-0.463264	9.29173	6.46699
BTBD11	BTBD11	0	1	-0.0865972	1.70357	1.53933
BTBD16	BTBD16	0	1	0.14914	0.00510686	0.00543453
BTBD17	BTBD17	0	1	0.14914	0	0
BTBD18	BTBD18	0	1	-1.09187	0.0774072	0.0329495
BTBD19	BTBD19	0	1	0.412174	0.294171	0.376932
LOC654841	LOC654841	-0.384588	1	-0.832938	0.599744	0.321119
HEXA-AS1	HEXA-AS1	-0.384435	1	-1.10959	0.232763	0.101331
BTBD6	BTBD6	0	1	0.0054447	25.9471	24.9938
STC2	STC2	-0.383569	1	-0.42656	26.7369	19.0898
BTBD8	BTBD8	0	1	-0.371117	0.704387	0.520543
BTBD9	BTBD9	0	1	0.00308423	2.1094	2.02851
BTC	BTC	0	1	-0.435823	0.035667	0.0227733
EP400NL	EP400NL	-0.3833	1	-0.530661	8.18651	5.43588
LOC100505715	LOC100505715	-0.382838	1	-0.797279	0.792559	0.435457
CFAP54	CFAP54	-0.382354	1	-0.841461	0.146647	0.0780278
BTF3P11	BTF3P11	0	1	0.310603	1.10596	1.31814
TPPP	TPPP	-0.382031	1	-0.501805	3.1359	2.12467
ARHGEF40	ARHGEF40	-0.381755	1	-0.474533	5.20993	3.59769
ZNF256	ZNF256	-0.381583	1	-0.572434	3.44618	2.22219
BTG4	BTG4	0	1	-0.85086	0.00931637	0
ASMTL	ASMTL	-0.381507	1	-0.427384	55.0796	39.3035
BTLA	BTLA	0	1	-0.0259468	0.0998054	0.0937139
ATAD3C	ATAD3C	-0.381146	1	-0.413428	65.3434	47.0816
BTN2A1	BTN2A1	0	1	-0.0165646	17.6946	16.7865
BTN2A2	BTN2A2	0	1	-0.0584301	9.895	9.11847
BTN2A3P	BTN2A3P	0	1	-0.108789	3.6412	3.23981
BTN3A1	BTN3A1	0	1	-0.137625	2.23383	1.94821
NEBL	NEBL	-0.380586	1	-0.494068	2.11359	1.43977
MIR6511A1	MIR6511A1	-0.380162	1	-0.658215	18.3585	11.1422
BTNL10	BTNL10	0	1	0.14914	0	0
BTNL2	BTNL2	0	1	0.14914	0	0
BTNL3	BTNL3	0	1	0.14914	0	0
BTNL8	BTNL8	0	1	0.14914	0	0
MIR6511A2	MIR6511A2	-0.380162	1	-0.658215	18.3585	11.1422
BTRC	BTRC	0	1	0.0560305	6.75965	6.74367
BTRF1_1	NA	0	1	0.14914	0	0
MIR6511A3	MIR6511A3	-0.380162	1	-0.658215	18.3585	11.1422
SYT11	SYT11	-0.378524	1	-0.622731	0.895489	0.557311
DDX11L16	DDX11L16	-0.378256	1	-0.610656	3.16497	1.9866
C1orf162	C1orf162	-0.377472	1	-1.28696	0.412317	0.156008
B3GALNT2	B3GALNT2	-0.377434	1	-0.430056	17.008	12.1139
KAZN	KAZN	-0.37688	1	-0.495559	2.04808	1.39367
BVES-AS1	BVES-AS1	0	1	-0.265898	0.148578	0.11712
BVLF1_1	NA	0	1	0.14914	0	0
BVRF1_1	NA	0	1	0.14914	0	0
BVRF2_1	NA	0	1	0.14914	0	0
BWRF1_1	NA	0	1	0.14914	0	0
BXLF1_1	NA	0	1	0.14914	0	0
BXLF2_1	NA	0	1	0.14914	0	0
BXRF1_1	NA	0	1	0.14914	0	0
BYSL	BYSL	0	1	-0.0423252	33.1166	30.8608
BZLF1_1	NA	0	1	0.14914	0	0
BZLF2_1	NA	0	1	0.14914	0	0
BZRAP1	BZRAP1	0	1	0.390148	0.0122597	0.0156555
BZRAP1-AS1	BZRAP1-AS1	0	1	-0.0827128	5.61403	5.0868
SPATA18	SPATA18	-0.376612	1	-0.517816	3.06258	2.05184
[truncated: 24,530 more rows]

## Sheet: rnaseqtest
/home/pedhem/tophat_293T_mock_75bp/accepted_hits.bam	/home/pedhem/tophat_293T_mock_75bp/293T_mock_75bp	161827660	21370592	0.132058
/home/pedhem/tophat_293T_NB2_75bp/accepted_hits.bam	/home/pedhem/tophat_293T_NB2_75bp/293T_NB2_75bp	169889705	26503703	0.156005
